# Supplementary material for: Insights into Regulation of C2 and C4 Photosynthesis in Amaranthaceae/Chenopodiaceae Using RNA-Seq
Source: Int J Mol Sci. 2021 Nov 9;22(22):12120. doi: 10.3390/ijms222212120 (PMC8624041; doi:10.3390/ijms222212120)
Supplement: Supplementary file 1 [file ijms-22-12120-s001.zip › Dataset S2.xlsx]

## Sheet: Camphorosmeae
							Ssed (Ref.) vs Bpro				Tdif (Ref.) vs Bpro					Tdif (Ref.) vs Ssed
Transcript	MapMan4_name	MapMan4_description	MapMan4_main	MapMan4_own	Ath_ID	logFC	logCPM	PValue		Transcript	logFC	logCPM	PValue		Transcript	logFC	logCPM	PValue	Bvul	Tdif1_TPM	Tdif2_TPM	Tdif3_TPM	Ssed1_TPM	Ssed2_TPM	Ssed3_TPM	Bpro1_TPM	Bpro2_TPM	Bpro3_TPM	Ath_ID
Bv_040370_wurd.t1	not assigned.annotated	Photosystem II protein D1 OS=Petunia hybrida (sp|p04999|psba_pethy : 354.0)	Not assigned	Not assigned	ATCG00020.1	-0.863383	8.38959	0.162838		Bv_040370_wurd.t1	-2.21869	8.38959	0.00050183		Bv_040370_wurd.t1	-1.35522	8.38959	0.0289082	Bv_040370_wurd.t1	1223.82	553.193	997.186	140.682	293.621	408.134	263.759	154.83	171.57	ATCG00020.1
Bv_029470_stxp.t1	not assigned.annotated	Ribulose bisphosphate carboxylase large chain (Fragment) OS=Atriplex patula (sp|p19160|rbl_atrpa : 344.0)	Not assigned	Not assigned	ATCG00490.1	-2.53971	6.70611	0.000189518		Bv_029470_stxp.t1	-3.73693	6.70611	1.22397e-07		Bv_029470_stxp.t1	-1.19618	6.70611	0.0583944	Bv_029470_stxp.t1	350.525	159.094	253.208	52.0308	92.9753	114.351	22.6781	20.8355	13.1328	ATCG00490.1
Bv5_107270_cwus.t1	not assigned.annotated	Pentatricopeptide repeat-containing protein At1g31920 OS=Arabidopsis thaliana (sp|q9c6t2|ppr68_arath : 667.0)	Not assigned	Not assigned	#N/A	-0.831333	4.7025	0.00753427		Bv5_107270_cwus.t1	-2.11183	4.7025	1.42968e-19		Bv5_107270_cwus.t1	-1.2793	4.7025	6.7287e-09	Bv5_107270_cwus.t1	60.4594	62.8673	52.8063	20.9141	19.2615	16.7676	12.9318	17.1951	10.0999	#N/A
Bv6_143700_ptey.t2	Solute transport.channels.VIC superfamily.voltage-gated potassium cation channel (AKT/SKOR/GORK)	voltage-gated potassium cation channel (AKT/SKOR/GORK) (original description: none)	Solute transport	Solute transport	#N/A	-1.63567	5.19392	1.17266e-10		Bv6_143700_ptey.t2	-0.357344	5.19392	0.194593		Bv6_143700_ptey.t2	1.27848	5.19392	2.05458e-07	Bv6_143700_ptey.t2	55.0547	43.6746	32.7551	89.1505	83.2218	79.3535	43.2831	20.6483	37.6766	#N/A
Bv6_145030_umce.t1	Vesicle trafficking.regulation of membrane tethering and fusion.RAB-GTPase activities.B-class RAB GTPase	B-class RAB GTPase (original description: none)	Vesicle trafficking	Vesicle trafficking	#N/A	1.8171	5.04753	1.75616e-18		Bv6_145030_umce.t1	2.20685	5.04753	1.76918e-26		Bv6_145030_umce.t1	0.389183	5.04753	0.145604	Bv6_145030_umce.t1	25.6667	33.5255	29.0398	37.0083	30.0929	24.0899	138.071	144.305	124.07	#N/A
Bv6_143790_myro.t1	Protein homeostasis.proteolysis.serine-type peptidase activities.S54-class protease (RBL))	protease (RBL) (original description: none)	Protein homeostasis	Protein homeostasis	#N/A	0.577279	6.07747	0.000696285		Bv6_143790_myro.t1	0.878563	6.07747	2.30739e-07		Bv6_143790_myro.t1	0.301145	6.07747	0.109751	Bv6_143790_myro.t1	74.9011	56.6182	77.4391	75.1159	62.4415	65.2826	134.172	120.33	127.322	#N/A
Bv_010660_dixi.t1	not assigned.not annotated	no hits & (original description: none)	Not assigned not annotated	Not assigned not annotated	#N/A	-0.989717	4.23069	7.14133e-05		Bv_010660_dixi.t1	0.778064	4.23069	0.0152074		Bv_010660_dixi.t1	1.76701	4.23069	1.42298e-10	Bv_010660_dixi.t1	10.6597	12.7686	9.41289	27.6607	31.0929	30.0357	22.7778	14.3823	19.0839	#N/A
Bv7_179490_ndcu.t1	not assigned.annotated	no description available(sp|q9zuu2|pxl2c_arath : 299.0)	Not assigned	Not assigned	#N/A	0.789868	7.46395	0.000103832		Bv7_179490_ndcu.t1	0.731282	7.46395	0.000275339		Bv7_179490_ndcu.t1	-0.058621	7.46395	0.787639	Bv7_179490_ndcu.t1	244.444	264.404	241.934	193.52	190.407	183.48	437.236	421.22	380.786	#N/A
Bv1_019660_nmfi.t1	Enzyme classification.EC_1 oxidoreductases.EC_1.14 oxidoreductase acting on paired donor with incorporation or reduction of molecular oxygen	Cytochrome P450 704C1 OS=Pinus taeda (sp|q50ek3|c04c1_pinta : 492.0) & Enzyme classification.EC_1 oxidoreductases.EC_1.14 oxidoreductase acting on paired donor with incorporation or reduction of molecular oxygen(50.1.13 : 126.5) (original description: none)	Enzyme classification	Enzyme classification	#N/A	1.52897	3.9904	3.69566e-05		Bv1_019660_nmfi.t1	3.5976	3.9904	1.77834e-16		Bv1_019660_nmfi.t1	2.06565	3.9904	1.31866e-05	Bv1_019660_nmfi.t1	3.50447	8.87581	6.65237	25.8614	19.6446	18.4102	45.0926	107.685	81.3515	#N/A
Bv8_189000_week.t1	Amino acid metabolism.biosynthesis.serine family.non-photorespiratory serine.phosphoglycerate dehydrogenase	phosphoglycerate dehydrogenase (original description: none)	Amino acid metabolism	Amino acid metabolism	#N/A	-1.56495	7.64566	0.00121252		Bv8_189000_week.t1	-0.907223	7.64566	0.0582251		Bv8_189000_week.t1	0.657827	7.64566	0.16411	Bv8_189000_week.t1	266.175	144.369	178.423	248.659	265.83	217.676	55.8815	66.1245	186.867	#N/A
Bv4_092830_hkem.t1	Enzyme classification.EC_1 oxidoreductases.EC_1.3 oxidoreductase acting on CH-CH group of donor	Enzyme classification.EC_1 oxidoreductases.EC_1.3 oxidoreductase acting on CH-CH group of donor(50.1.3 : 88.4) & Steroid 5-alpha-reductase DET2 OS=Gossypium hirsutum (sp|q2qdf6|det2_goshi : 85.1) (original description: none)	Enzyme classification	Enzyme classification	#N/A	-2.65599	5.28107	3.05979e-08		Bv4_092830_hkem.t1	-2.94032	5.28107	5.04354e-10		Bv4_092830_hkem.t1	-0.282438	5.28107	0.499808	Bv4_092830_hkem.t1	75.4053	54.5456	100.082	41.4985	56.8281	50.0199	0	0	29.0526	#N/A
Bv1_001510_answ.t1	not assigned.annotated	Transmembrane 9 superfamily member 1 OS=Arabidopsis thaliana (sp|q940g0|tmn1_arath : 887.0)	Not assigned	Not assigned	#N/A	0.0739841	6.88451	0.686203		Bv1_001510_answ.t1	-0.102251	6.88451	0.548453		Bv1_001510_answ.t1	-0.176226	6.88451	0.31716	Bv1_001510_answ.t1	154.641	144.804	163.705	109.994	105.533	107.004	118.247	154.376	156.191	#N/A
Bv5_121500_wgkd.t1	Enzyme classification.EC_1 oxidoreductases.EC_1.1 oxidoreductase acting on CH-OH group of donor	Enzyme classification.EC_1 oxidoreductases.EC_1.1 oxidoreductase acting on CH-OH group of donor(50.1.1 : 531.8) & Berberine bridge enzyme-like 22 OS=Arabidopsis thaliana (sp|q9suc6|bbe22_arath : 514.0) (original description: none)	Enzyme classification	Enzyme classification	#N/A	1.91921	2.26323	0.0422416		Bv5_121500_wgkd.t1	2.55271	2.26323	0.00397146		Bv5_121500_wgkd.t1	0.613609	2.26323	1	Bv5_121500_wgkd.t1	1.06532	0.472411	0.727661	0.781559	0.826172	1.29531	4.51108	5.49153	5.03125	#N/A
Bv5_124870_ydpo.t1	Solute transport.carrier-mediated transport.MOP superfamily.MATE family.metabolite transporter (DTX)	metabolite transporter (DTX) (original description: none)	Solute transport	Solute transport	#N/A	-2.43228	3.03818	1.72014e-10		Bv5_124870_ydpo.t1	1.10255	3.03818	0.117425		Bv5_124870_ydpo.t1	3.53008	3.03818	1.02297e-14	Bv5_124870_ydpo.t1	1.72399	3.23318	1.54555	19.1715	22.5076	20.9382	0.89014	6.8227	6.59678	#N/A
Bv3_068050_qhqx.t1	not assigned.annotated	Acid phosphatase 1 OS=Solanum lycopersicum (sp|p27061|ppa1_sollc : 356.0)	Not assigned	Not assigned	AT4G25150.1	-2.1711	5.75897	1.08125e-18		Bv3_068050_qhqx.t1	-0.495211	5.75897	0.0724892		Bv3_068050_qhqx.t1	1.67614	5.75897	6.25338e-13	Bv3_068050_qhqx.t1	41.2042	31.1756	39.879	103.65	98.0146	81.8344	32.8437	22.0632	24.0669	AT4G25150.1
Bv4_093750_scey.t1	not assigned.not annotated	no hits & (original description: none)	Not assigned not annotated	Not assigned not annotated	AT5G04520.1	-0.610255	4.61898	0.0973741		Bv4_093750_scey.t1	-0.490502	4.61898	0.168392		Bv4_093750_scey.t1	0.120294	4.61898	0.762979	Bv4_093750_scey.t1	13.1119	20.212	15.0973	11.2503	14.1615	16.0346	11.7118	9.32331	13.1052	AT5G04520.1
Bv9_209290_ninc.t1	RNA biosynthesis.transcriptional regulation.transcription factor (VOZ)	transcription factor (VOZ) (original description: none)	RNA biosynthesis	RNA biosynthesis	#N/A	0.0339111	4.42	0.938921		Bv9_209290_ninc.t1	0.893296	4.42	0.000365599		Bv9_209290_ninc.t1	0.858824	4.42	0.0013783	Bv9_209290_ninc.t1	16.9968	19.0789	15.2191	26.6347	24.6696	22.2033	29.0408	33.2607	32.7226	#N/A
Bv_008360_pjkw.t1	RNA processing.RNA 3-end processing.mRNA polyadenylation.Cleavage Stimulatory Factor (CstF) complex.component CstF64/Rna15	component CstF64/Rna15 of Cleavage Stimulatory Factor (CstF) complex (original description: none)	RNA processing	RNA processing	#N/A	0.532429	5.2103	0.00802121		Bv_008360_pjkw.t1	0.353243	5.2103	0.0499472		Bv_008360_pjkw.t1	-0.179303	5.2103	0.405653	Bv_008360_pjkw.t1	39.9732	40.096	42.4126	30.9302	28.2292	25.9612	47.9074	57.484	50.2384	#N/A
Bv5_100470_nxem.t1	Solute transport.primary active transport.P-type ATPase superfamily.P1 family.P1B-type heavy metal cation-transporting ATPase (HMA)	P1B-type heavy metal cation-transporting ATPase (HMA) (original description: none)	Solute transport	Solute transport	#N/A	0.0854766	2.81038	1		Bv5_100470_nxem.t1	0.250608	2.81038	1		Bv5_100470_nxem.t1	0.16323	2.81038	1	Bv5_100470_nxem.t1	1.46487	2.94721	0.466934	2.28525	1.1701	0.887683	1.09282	0.492719	4.2499	#N/A
Bv7_165970_dpqj.t1	not assigned.annotated	NAD(P)H-quinone oxidoreductase subunit J, chloroplastic OS=Lotus japonicus (sp|q9bbt6|ndhj_lotja : 168.0)	Not assigned	Not assigned	#N/A	0.31579	3.10191	0.825325		Bv7_165970_dpqj.t1	-1.19539	3.10191	0.0887819		Bv7_165970_dpqj.t1	-1.50781	3.10191	0.0377969	Bv7_165970_dpqj.t1	6.26845	6.13539	10.8545	1.26524	3.12075	1.83066	2.37896	4.29037	3.2226	#N/A
Bv8_200320_sogi.t1	Cell wall organisation.lignin.monolignol glycosylation and deglycosylation.coniferin beta-glucosidase	coniferin beta-glucosidase (original description: none)	Cell wall organisation	Cell wall organisation	#N/A	-1.39319	3.62237	0.0928301		Bv8_200320_sogi.t1	-0.658246	3.62237	0.539352		Bv8_200320_sogi.t1	0.737641	3.62237	0.345831	Bv8_200320_sogi.t1	5.02519	5.07867	3.68787	4.11592	8.23317	5.92196	6.51954	1.30642	0.708704	#N/A
Bv3_063010_urxj.t1	not assigned.annotated	Putative alpha-xylosidase 2 OS=Arabidopsis thaliana (sp|f4j6t7|xyl2_arath : 88.6)	Not assigned	Not assigned	#N/A	-0.927938	3.98588	0.0472289		Bv3_063010_urxj.t1	1.18693	3.98588	0.0181679		Bv3_063010_urxj.t1	2.11418	3.98588	2.14519e-05	Bv3_063010_urxj.t1	13.5603	19.9087	16.7055	62.9107	56.0246	53.3647	37.1878	44.7697	32.3357	#N/A
Bv5_110950_cnxp.t1	RNA biosynthesis.transcriptional regulation.transcription factor (bHLH)	transcription factor (bHLH) (original description: none)	RNA biosynthesis	RNA biosynthesis	#N/A	1.00145	3.69327	0.183288		Bv5_110950_cnxp.t1	-0.25492	3.69327	0.770335		Bv5_110950_cnxp.t1	-1.25607	3.69327	0.0843598	Bv5_110950_cnxp.t1	15.6528	9.60462	8.18028	8.21787	1.56365	1.16742	2.67212	4.64061	20.2169	#N/A
Bv2_039560_rofc.t1	not assigned.annotated	ABC transporter I family member 19 OS=Arabidopsis thaliana (sp|q3edj0|ab19i_arath : 429.0)	Not assigned	Not assigned	#N/A	0.66397	6.88914	0.00364377		Bv2_039560_rofc.t1	0.621578	6.88914	0.00538975		Bv2_039560_rofc.t1	-0.0424723	6.88914	0.880356	Bv2_039560_rofc.t1	103.941	63.145	116.716	67.7515	74.6335	74.1832	144.479	149.191	140.407	#N/A
Bv4_071540_twmh.t1	Coenzyme metabolism.tetrahydrofolate biosynthesis.tetrahydrofolate (THF) interconversions.10-formyl-THF synthetase	10-formyl-THF synthetase (original description: none)	Coenzyme metabolism	Coenzyme metabolism	#N/A	-0.697129	7.22575	0.000687354		Bv4_071540_twmh.t1	-0.80466	7.22575	7.2164e-05		Bv4_071540_twmh.t1	-0.107473	7.22575	0.598618	Bv4_071540_twmh.t1	295.635	285.417	256.055	216.358	192.901	202.515	174.898	137.118	163.129	#N/A
Bv5_107610_zwhi.t1	not assigned.annotated	Protein BREVIS RADIX OS=Arabidopsis thaliana (sp|q17ti5|brx_arath : 398.0)	Not assigned	Not assigned	#N/A	-1.4695	2.38835	0.0128712		Bv5_107610_zwhi.t1	0.209074	2.38835	1		Bv5_107610_zwhi.t1	1.67769	2.38835	0.0064552	Bv5_107610_zwhi.t1	2.73939	2.75573	2.40128	11.7813	5.99128	2.86477	2.57711	6.07206	0.487993	#N/A
Bv2_046710_acyp.t1	not assigned.annotated	Polyadenylate-binding protein 8 OS=Arabidopsis thaliana (sp|q9fxa2|pabp8_arath : 99.8)	Not assigned	Not assigned	AT4G19610.1	0.102577	4.87747	0.654397		Bv2_046710_acyp.t1	0.652463	4.87747	0.0012423		Bv2_046710_acyp.t1	0.549629	4.87747	0.00990626	Bv2_046710_acyp.t1	28.883	28.7053	31.3088	32.4043	35.0465	35.1395	54.3568	47.449	37.3036	AT4G19610.1
Bv7_180230_hhnw.t1	not assigned.annotated	NAD(P)H-quinone oxidoreductase subunit 4L, chloroplastic OS=Spinacia oleracea (sp|q9m3i9|nu4lc_spiol : 85.9)	Not assigned	Not assigned	#N/A	-0.916333	2.73234	0.5604		Bv7_180230_hhnw.t1	-1.14633	2.73234	0.29798		Bv7_180230_hhnw.t1	-0.22051	2.73234	1	Bv7_180230_hhnw.t1	1.84864	2.18606	3.78812	1.09572	2.31652	1.81598	0.855778	0.771685	1.67449	#N/A
Bv5_122970_kmfq.t1	Cytoskeleton organisation.microtubular network.alpha-beta-Tubulin heterodimer.component beta-Tubulin	component beta-Tubulin of alpha-beta-Tubulin heterodimer (original description: none)	Cytoskeleton organisation	Cytoskeleton organisation	AT2G29550.1	-4.9081	4.82853	3.53227e-29		Bv5_122970_kmfq.t1	-5.73319	4.82853	5.92767e-48		Bv5_122970_kmfq.t1	-0.813861	4.82853	0.00037033	Bv5_122970_kmfq.t1	107.018	79.4547	113.119	55.8815	46.2725	32.2287	1.90588	1.83317	1.49168	AT2G29550.1
Bv2_036040_gisw.t2	Solute transport.primary active transport.ABC superfamily.ABC2 family.subfamily ABCG transporter	subfamily ABCG transporter (original description: none)	Solute transport	Solute transport	#N/A	0.11294	3.03826	1		Bv2_036040_gisw.t2	1.30622	3.03826	0.0923235		Bv2_036040_gisw.t2	1.18809	3.03826	0.146739	Bv2_036040_gisw.t2	1.93067	2.9965	1.89018	3.64775	4.60574	4.39024	7.08302	7.16816	3.08094	#N/A
Bv1_005380_uwpa.t1	Cytoskeleton organisation.microfilament network.actin filament protein	actin filament protein (original description: none)	Cytoskeleton organisation	Cytoskeleton organisation	AT5G09810.1	0.889852	7.02104	2.19316e-05		Bv1_005380_uwpa.t1	-0.0439268	7.02104	0.842043		Bv1_005380_uwpa.t1	-0.933778	7.02104	8.65042e-06	Bv1_005380_uwpa.t1	157.909	131.312	167.768	81.9217	56.7324	50.1021	133.859	162.907	144.139	AT5G09810.1
Bv3_061710_eiwy.t1	RNA biosynthesis.organelle machinery.RNA polymerase activities.plastid-encoded RNA polymerase (PEP) complex.essential co-factor components.component PAP7/TAC14	PAP7/TAC14 cofactor of plastid-encoded RNA polymerase (original description: none)	RNA biosynthesis	RNA biosynthesis	#N/A	-0.204479	6.30463	0.42083		Bv3_061710_eiwy.t1	-0.536172	6.30463	0.0240401		Bv3_061710_eiwy.t1	-0.331519	6.30463	0.190862	Bv3_061710_eiwy.t1	48.8823	65.1676	49.3149	31.7854	30.9061	39.3217	34.5706	47.5383	29.9682	#N/A
Bv1_012260_ektd.t2	Multi-process regulation.phosphoinositide lipid regulatory system.inositol polyphosphate 5-phosphatase activities.type-I inositol-polyphosphate 5-phosphatase	type-I inositol-polyphosphate 5-phosphatase (original description: none)	Multi-process regulation	Multi-process regulation	#N/A	-1.24735	5.94602	1.10878e-10		Bv1_012260_ektd.t2	-0.851406	5.94602	1.42214e-05		Bv1_012260_ektd.t2	0.396192	5.94602	0.0249739	Bv1_012260_ektd.t2	74.8027	73.6592	62.8106	83.2194	71.9533	64.032	29.7559	46.0825	40.4495	#N/A
Bv4_084590_khcr.t1	Cellular respiration.glycolysis.methylglyoxal degradation.glutathione-independent glyoxalase (GLY-III)	glutathione-independent glyoxalase (GLY-III) (original description: none)	Cellular respiration	Cellular respiration	#N/A	-0.161776	6.9732	0.495055		Bv4_084590_khcr.t1	0.274731	6.9732	0.24505		Bv4_084590_khcr.t1	0.436474	6.9732	0.0665174	Bv4_084590_khcr.t1	108.61	100.943	117.91	110.623	121.156	116.714	128.113	116.93	147.792	#N/A
Bv1_002400_iagh.t1	RNA biosynthesis.transcriptional regulation.transcription factor (bHLH)	transcription factor (bHLH) (original description: none)	RNA biosynthesis	RNA biosynthesis	#N/A	0.779894	4.32415	0.344758		Bv1_002400_iagh.t1	-1.96065	4.32415	0.00101318		Bv1_002400_iagh.t1	-2.73848	4.32415	2.8531e-05	Bv1_002400_iagh.t1	20.4003	32.8286	31.3637	1.80723	3.9716	3.88476	8.62117	5.83051	6.83191	#N/A
Bv4_077360_rcip.t1	Solute transport.channels.AMT family.ammonium transporter (AMT1)	ammonium transporter (AMT1) (original description: none)	Solute transport	Solute transport	#N/A	-2.04359	5.96887	0.00048123		Bv4_077360_rcip.t1	-5.55492	5.96887	3.58039e-19		Bv4_077360_rcip.t1	-3.50901	5.96887	1.6563e-10	Bv4_077360_rcip.t1	421.573	274.733	582.219	38.7504	37.7211	12.3101	3.77024	10.8645	12.028	#N/A
Bv8_192540_jktu.t2	not assigned.not annotated	no hits & (original description: none)	Not assigned not annotated	Not assigned not annotated	#N/A	-0.523488	6.03349	0.0782733		Bv8_192540_jktu.t2	-0.739166	6.03349	0.0109935		Bv8_192540_jktu.t2	-0.215571	6.03349	0.466411	Bv8_192540_jktu.t2	143.717	127.741	131.045	106.852	87.5919	79.0861	108.026	56.6134	73.9963	#N/A
Bv_007210_orig.t1	Carbohydrate metabolism.sucrose metabolism.degradation.invertase activities.alkaline sucrose-specific invertase (CIN)	alkaline sucrose-specific invertase (CIN) (original description: none)	Carbohydrate metabolism	Carbohydrate metabolism	AT5G22510.2	1.72362	3.81606	2.81976e-05		Bv_007210_orig.t1	0.381407	3.81606	0.270685		Bv_007210_orig.t1	-1.34248	3.81606	0.00163233	Bv_007210_orig.t1	24.1057	24.4164	17.844	7.20621	7.75862	5.45026	23.7793	31.9642	30.3448	AT5G22510.2
Bv3_056030_oyeh.t1	Enzyme classification.EC_1 oxidoreductases.EC_1.10 oxidoreductase acting on diphenol or related substance as donor	Monocopper oxidase-like protein SKS1 OS=Arabidopsis thaliana (sp|q8vxx5|sks1_arath : 771.0) & Enzyme classification.EC_1 oxidoreductases.EC_1.10 oxidoreductase acting on diphenol or related substance as donor(50.1.10 : 143.6) (original description: none)	Enzyme classification	Enzyme classification	#N/A	-0.92139	3.25672	0.0849847		Bv3_056030_oyeh.t1	0.278223	3.25672	0.684786		Bv3_056030_oyeh.t1	1.19936	3.25672	0.0307835	Bv3_056030_oyeh.t1	3.75569	26.0632	10.8981	14.7376	29.5156	29.287	11.5893	23.8804	13.9533	#N/A
Bv8_200670_mumf.t1	Protein homeostasis.proteolysis.serine-type peptidase activities.S1-class protease (Deg)	protease (Deg) (original description: none)	Protein homeostasis	Protein homeostasis	#N/A	-0.812766	5.98556	0.000910918		Bv8_200670_mumf.t1	0.171528	5.98556	0.533463		Bv8_200670_mumf.t1	0.984233	5.98556	8.48838e-05	Bv8_200670_mumf.t1	32.7823	36.1112	32.5635	58.369	49.0347	51.015	41.1586	36.2008	36.2134	#N/A
Bv7_159910_djhq.t1	Protein biosynthesis.ribosome biogenesis.large ribosomal subunit (LSU).LSU proteome.component RPP2	component RPP2 of LSU proteome component (original description: none)	Protein biosynthesis	Protein biosynthesis	#N/A	-1.34072	8.88157	7.18735e-08		Bv7_159910_djhq.t1	0.127912	8.88157	0.606479		Bv7_159910_djhq.t1	1.46863	8.88157	4.08756e-09	Bv7_159910_djhq.t1	461.952	493.143	543.88	877.194	1175.06	1198.36	563.459	449.912	608.337	#N/A
Bv1_021440_jixd.t1	not assigned.not annotated	no hits & (original description: none)	Not assigned not annotated	Not assigned not annotated	#N/A	2.85782	4.95804	4.19486e-29		Bv1_021440_jixd.t1	3.91851	4.95804	5.69478e-45		Bv1_021440_jixd.t1	1.05741	4.95804	0.0166674	Bv1_021440_jixd.t1	6.4706	5.02137	6.25484	8.853	9.51345	11.0594	82.6552	103.511	86.0678	#N/A
Bv6_135960_owhn.t1	RNA processing.pre-mRNA splicing.U2-type-intron-specific major spliceosome.U5 small nuclear ribonucleoprotein particle (snRNP).protein factor (U5-15kDa/YLS8)	protein factor U5-15kDa/YLS8 of U5 small nuclear ribonucleoprotein particle (snRNP) (original description: none)	RNA processing	RNA processing	#N/A	1.31582	5.27856	2.77426e-14		Bv6_135960_owhn.t1	2.10618	5.27856	5.23227e-31		Bv6_135960_owhn.t1	0.789845	5.27856	0.000357449	Bv6_135960_owhn.t1	30.8932	31.7704	33.3248	52.3689	36.0054	42.5903	130.018	140.727	141.177	#N/A
Bv4_072420_aupj.t1	not assigned.annotated	Pentatricopeptide repeat-containing protein At2g22410, mitochondrial OS=Arabidopsis thaliana (sp|q9sjz3|pp169_arath : 760.0)	Not assigned	Not assigned	#N/A	1.70743	1.98432	0.0935376		Bv4_072420_aupj.t1	0.195487	1.98432	0.824848		Bv4_072420_aupj.t1	-1.51319	1.98432	0.228101	Bv4_072420_aupj.t1	2.89181	3.64798	2.65168	1.28253	0.387353	0.650691	4.07721	3.17521	3.26365	#N/A
Bv1_021300_runx.t1	Protein modification.phosphorylation.atypical protein kinase families.protein kinase (ABC1)	protein kinase (ABC1) (original description: none)	Protein modification	Protein modification	#N/A	-1.24244	7.0126	1.45582e-12		Bv1_021300_runx.t1	-0.123091	7.0126	0.504968		Bv1_021300_runx.t1	1.11936	7.0126	1.32338e-10	Bv1_021300_runx.t1	166.86	177.06	148.616	318.359	262.182	263.506	148.732	152.753	147.965	#N/A
Bv8_199100_krhj.t1	not assigned.annotated	no description available(sp|b4xt64|nal1_orysj : 729.0)	Not assigned	Not assigned	AT5G45030.2	0.109324	5.81795	0.5695		Bv8_199100_krhj.t1	-0.457171	5.81795	0.00234498		Bv8_199100_krhj.t1	-0.566416	5.81795	0.000418034	Bv8_199100_krhj.t1	96.1669	94.3156	101.551	53.9482	51.8115	49.3917	70.8477	78.3228	62.2413	AT5G45030.2
Bv8_188720_djrz.t1	not assigned.annotated	UV-B-induced protein At3g17800, chloroplastic OS=Arabidopsis thaliana (sp|q9lvj0|uvb31_arath : 439.0)	Not assigned	Not assigned	#N/A	-0.505714	9.00684	0.00460387		Bv8_188720_djrz.t1	1.57135	9.00684	1.39352e-17		Bv8_188720_djrz.t1	2.07703	9.00684	6.02689e-29	Bv8_188720_djrz.t1	389.024	401.466	385.531	1518.68	1329.2	1072.42	961.392	1132.57	1373.81	#N/A
Bv1_021160_iidu.t1	not assigned.annotated	Probable acyl-activating enzyme 1, peroxisomal OS=Arabidopsis thaliana (sp|f4huk6|aae1_arath : 754.0)	Not assigned	Not assigned	AT3G16910.1	-0.707043	6.2738	0.0237815		Bv1_021160_iidu.t1	-2.84508	6.2738	9.52455e-26		Bv1_021160_iidu.t1	-2.13733	6.2738	3.23609e-16	Bv1_021160_iidu.t1	216.274	201.372	141.166	36.2627	33.7004	29.8881	25.5902	30.2012	21.319	AT3G16910.1
Bv5_122070_xnut.t1	Carbohydrate metabolism.oligosaccharide metabolism.stachyose synthase	stachyose synthase (original description: none)	Carbohydrate metabolism	Carbohydrate metabolism	#N/A	1.73919	2.80624	0.0003505		Bv5_122070_xnut.t1	0.970048	2.80624	0.0262656		Bv5_122070_xnut.t1	-0.77018	2.80624	0.20801	Bv5_122070_xnut.t1	15.848	6.03684	9.81302	5.76062	6.96458	1.79676	18.6792	27.29	16.289	#N/A
Bv9_208490_njpx.t1	Protein translocation.peroxisome.importomer translocation system.receptor monoubiquitination system.component Pex22	component Pex22 of receptor monoubiquitination system (original description: none)	Protein translocation	Protein translocation	#N/A	0.214052	6.61579	0.173748		Bv9_208490_njpx.t1	1.01491	6.61579	2.45158e-10		Bv9_208490_njpx.t1	0.800725	6.61579	1.98084e-06	Bv9_208490_njpx.t1	81.7034	80.44	78.8875	109.133	109.282	112.169	163.561	161.282	159.495	#N/A
Bv9_207060_xriz.t1	Enzyme classification.EC_1 oxidoreductases.EC_1.10 oxidoreductase acting on diphenol or related substance as donor	Enzyme classification.EC_1 oxidoreductases.EC_1.10 oxidoreductase acting on diphenol or related substance as donor(50.1.10 : 1024.2) & L-ascorbate oxidase OS=Nicotiana tabacum (sp|q40588|aso_tobac : 873.0) (original description: none)	Enzyme classification	Enzyme classification	#N/A	1.98971	2.41515	0.0430927		Bv9_207060_xriz.t1	-0.238156	2.41515	1		Bv9_207060_xriz.t1	-2.22754	2.41515	0.0258562	Bv9_207060_xriz.t1	4.99782	4.03183	3.40216	0.1531	1.13287	0.543728	7.04537	0.247522	3.11518	#N/A
Bv5_118350_aoym.t1	not assigned.not annotated	no hits & (original description: none)	Not assigned not annotated	Not assigned not annotated	#N/A	-0.543342	3.2548	0.331938		Bv5_118350_aoym.t1	-1.78194	3.2548	1.92594e-06		Bv5_118350_aoym.t1	-1.23603	3.2548	0.000809198	Bv5_118350_aoym.t1	19.4009	18.9933	21.6919	5.69532	7.37987	6.81472	8.18338	3.17717	5.73774	#N/A
Bv2_035190_sxfe.t1	not assigned.annotated	Glycosyltransferase family protein 64 C3 OS=Arabidopsis thaliana (sp|q9c975|gt643_arath : 332.0)	Not assigned	Not assigned	#N/A	-1.53228	3.09401	0.000241446		Bv2_035190_sxfe.t1	-0.412509	3.09401	0.523015		Bv2_035190_sxfe.t1	1.12077	3.09401	0.00322614	Bv2_035190_sxfe.t1	6.05509	8.75525	7.49763	17.9723	11.9164	8.69338	6.51206	3.87312	6.18125	#N/A
Bv4_080000_ugrr.t1	Carbohydrate metabolism.oligosaccharide metabolism.galactinol synthase	galactinol synthase (original description: none)	Carbohydrate metabolism	Carbohydrate metabolism	AT1G09350.1	-4.3798	4.56999	7.61863e-17		Bv4_080000_ugrr.t1	-5.10109	4.56999	7.1377e-23		Bv4_080000_ugrr.t1	-0.715446	4.56999	0.0597424	Bv4_080000_ugrr.t1	117.133	84.6211	167.396	99.2455	54.9127	24.8737	0.873767	2.75767	6.66778	AT1G09350.1
Bv3_053970_yffm.t1	not assigned.annotated	Pentatricopeptide repeat-containing protein At4g39530 OS=Arabidopsis thaliana (sp|q9sva5|pp357_arath : 848.0)	Not assigned	Not assigned	#N/A	-0.752382	1.69653	0.688201		Bv3_053970_yffm.t1	-1.21077	1.69653	0.345588		Bv3_053970_yffm.t1	-0.447113	1.69653	1	Bv3_053970_yffm.t1	2.12208	2.59902	2.31915	1.3035	1.53101	1.14304	1.54494	0.812659	0.453445	#N/A
Bv7_163290_rdjn.t1	not assigned.not annotated	no hits & (original description: none)	Not assigned not annotated	Not assigned not annotated	#N/A	-1.38768	7.67235	2.46301e-05		Bv7_163290_rdjn.t1	-0.556023	7.67235	0.0872274		Bv7_163290_rdjn.t1	0.831687	7.67235	0.0102937	Bv7_163290_rdjn.t1	429.074	398.94	380.443	565.079	591.232	536.643	365.304	218.404	231.046	#N/A
Bv6_144960_eptf.t1	Protein homeostasis.proteolysis.serine-type peptidase activities.S10-class serine carboxypeptidase (SCPL)	serine carboxypeptidase (original description: none)	Protein homeostasis	Protein homeostasis	#N/A	0.5212	6.79426	0.0100796		Bv6_144960_eptf.t1	-0.839812	6.79426	6.23167e-06		Bv6_144960_eptf.t1	-1.36095	6.79426	4.05206e-12	Bv6_144960_eptf.t1	271.719	259.765	186.78	78.8462	73.282	68.0053	146.246	136.434	116.28	#N/A
Bv2_040950_jyxw.t1	Phytohormone action.cytokinin.conjugation and degradation.cytokinin dehydrogenase	cytokinin dehydrogenase (original description: none)	Phytohormone action	Phytohormone action	#N/A	-2.27673	2.53561	0.0196213		Bv2_040950_jyxw.t1	-0.698536	2.53561	0.744798		Bv2_040950_jyxw.t1	1.58534	2.53561	0.080287	Bv2_040950_jyxw.t1	1.56613	1.67449	2.1466	5.71811	4.25863	3.43588	0.334442	1.90999	0.916156	#N/A
Bv_010760_hejy.t1	not assigned.not annotated	no hits & (original description: none)	Not assigned not annotated	Not assigned not annotated	#N/A	0.738384	4.51132	0.00533886		Bv_010760_hejy.t1	-0.152105	4.51132	0.488365		Bv_010760_hejy.t1	-0.89044	4.51132	0.000337642	Bv_010760_hejy.t1	36.4896	36.4711	35.7158	17.1905	15.5228	13.29	37.9981	33.3657	25.8146	#N/A
Bv_032100_fadt.t1	not assigned.not annotated	no hits & (original description: none)	Not assigned not annotated	Not assigned not annotated	#N/A	-1.17093	8.66092	0.140785		Bv_032100_fadt.t1	-2.57422	8.66092	0.00187132		Bv_032100_fadt.t1	-1.40313	8.66092	0.0779401	Bv_032100_fadt.t1	1163.41	312.929	615.293	135.809	197.978	282.656	143.058	92.228	112.312	#N/A
Bv8_200290_ujgk.t1	Solute transport.carrier-mediated transport.DMT superfamily.NST-TPT group.phosphometabolite transporter (TPT|PPT|GPT|XPT)	phosphometabolite transporter (TPT|PPT|GPT|XPT) (original description: none)	Solute transport	Solute transport	#N/A	1.27749	8.26228	0.06479		Bv8_200290_ujgk.t1	3.24739	8.26228	1.25112e-05		Bv8_200290_ujgk.t1	1.96975	8.26228	0.00551313	Bv8_200290_ujgk.t1	247.729	15.6562	101.544	250.457	424.232	443.213	1314.4	1176.03	960.18	#N/A
Bv7_161270_zkkk.t1	Solute transport.carrier-mediated transport.APC superfamily.NCS-1 family.nucleobase cation transporter (PLUTO)	nucleobase cation transporter (PLUTO) (original description: none)	Solute transport	Solute transport	#N/A	-0.13054	5.22784	0.579243		Bv7_161270_zkkk.t1	0.285621	5.22784	0.178666		Bv7_161270_zkkk.t1	0.416063	5.22784	0.0603136	Bv7_161270_zkkk.t1	39.035	29.3743	44.0631	45.89	37.7388	34.6897	41.3098	40.7673	54.1612	#N/A
Bv4_085130_ratf.t1	not assigned.annotated	Probable LRR receptor-like serine/threonine-protein kinase At1g53430 OS=Arabidopsis thaliana (sp|c0lgg8|y5343_arath : 676.0)	Not assigned	Not assigned	#N/A	-0.16491	5.83844	0.675443		Bv4_085130_ratf.t1	-1.06577	5.83844	0.00152046		Bv4_085130_ratf.t1	-0.900545	5.83844	0.00748385	Bv4_085130_ratf.t1	66.0132	66.8417	86.977	23.0326	35.4312	33.7325	32.6465	34.5855	36.8563	#N/A
Bv3_062520_dtrx.t1	not assigned.not annotated	no hits & (original description: none)	Not assigned not annotated	Not assigned not annotated	#N/A	-1.51291	6.10631	0.000148006		Bv3_062520_dtrx.t1	0.0869463	6.10631	0.844042		Bv3_062520_dtrx.t1	1.59985	6.10631	6.64144e-05	Bv3_062520_dtrx.t1	51.1609	82.7847	62.5718	219.022	143.887	110.289	71.4383	119.438	19.2466	#N/A
Bv_004150_gaag.t1	Lipid metabolism.lipid degradation.phospholipase activities.phospholipase D activities.phospholipase D (PLD-delta)	phospholipase D (PLD-delta) (original description: none)	Lipid metabolism	Lipid metabolism	#N/A	1.12846	2.95396	0.0228522		Bv_004150_gaag.t1	1.92187	2.95396	0.000174156		Bv_004150_gaag.t1	0.78822	2.95396	0.26354	Bv_004150_gaag.t1	2.32792	2.80197	3.49816	4.07837	3.4821	4.41024	8.48385	12.0703	12.9851	#N/A
Bv3_069330_mogj.t1	not assigned.annotated	DUF21 domain-containing protein At4g14240 OS=Arabidopsis thaliana (sp|q67xq0|y4424_arath : 573.0)	Not assigned	Not assigned	#N/A	-0.634003	3.0264	0.687571		Bv3_069330_mogj.t1	-3.94988	3.0264	3.28241e-11		Bv3_069330_mogj.t1	-3.29519	3.0264	1.78877e-08	Bv3_069330_mogj.t1	14.1939	13.9897	15.4555	0.687772	1.09055	1.42485	0.476991	0.860239	1.11998	#N/A
Bv9_224670_aurc.t1	Carbohydrate metabolism.sucrose metabolism.degradation.hexokinase	hexokinase (original description: none)	Carbohydrate metabolism	Carbohydrate metabolism	#N/A	-2.48537	3.8269	4.28197e-13		Bv9_224670_aurc.t1	-2.3208	3.8269	5.19017e-12		Bv9_224670_aurc.t1	0.167654	3.8269	0.525759	Bv9_224670_aurc.t1	29.0716	25.1865	29.4548	25.5802	23.6794	24.8076	7.51544	5.03607	3.8045	#N/A
Bv7_169560_fstc.t1	RNA biosynthesis.transcriptional regulation.transcription factor (Trihelix)	transcription factor (Trihelix) (original description: none)	RNA biosynthesis	RNA biosynthesis	#N/A	0.526384	4.5655	0.0192203		Bv7_169560_fstc.t1	0.169475	4.5655	0.431826		Bv7_169560_fstc.t1	-0.35698	4.5655	0.130622	Bv7_169560_fstc.t1	35.7693	38.0768	34.3925	22.0077	23.6285	20.8261	38.1987	42.7451	40.1029	#N/A
Bv5_108680_ditw.t1	Enzyme classification.EC_1 oxidoreductases.EC_1.1 oxidoreductase acting on CH-OH group of donor	NADPH-dependent aldo-keto reductase, chloroplastic OS=Arabidopsis thaliana (sp|q0pgj6|akrc9_arath : 403.0) & Enzyme classification.EC_1 oxidoreductases.EC_1.1 oxidoreductase acting on CH-OH group of donor(50.1.1 : 227.4) (original description: none)	Enzyme classification	Enzyme classification	#N/A	0.439137	6.54241	0.164468		Bv5_108680_ditw.t1	0.363144	6.54241	0.246505		Bv5_108680_ditw.t1	-0.0760331	6.54241	0.812642	Bv5_108680_ditw.t1	117.247	120.512	121.283	88.1208	88.0011	91.682	151.731	146.323	160.397	#N/A
Bv4_084810_ixjs.t1	not assigned.annotated	Putative pentatricopeptide repeat-containing protein At1g03510 OS=Arabidopsis thaliana (sp|q9lr72|ppr7_arath : 335.0)	Not assigned	Not assigned	#N/A	-0.571649	2.22405	0.405286		Bv4_084810_ixjs.t1	-0.491446	2.22405	0.424799		Bv4_084810_ixjs.t1	0.0819553	2.22405	1	Bv4_084810_ixjs.t1	4.5706	6.43979	3.62674	3.39467	4.80299	4.01867	3.15828	3.45387	3.62896	#N/A
Bv2_041320_egpn.t1	not assigned.annotated	Annexin-like protein RJ4 OS=Fragaria ananassa (sp|p51074|anx4_fraan : 393.0)	Not assigned	Not assigned	#N/A	1.88014	3.60169	0.027372		Bv2_041320_egpn.t1	4.44098	3.60169	1.19605e-05		Bv2_041320_egpn.t1	2.54737	3.60169	0.0127863	Bv2_041320_egpn.t1	0.595301	2.61783	0.853896	3.91526	4.214	11.9666	56.0783	3.4322	34.7553	#N/A
Bv9_207680_pooh.t1	not assigned.annotated	Transmembrane 9 superfamily member 12 OS=Arabidopsis thaliana (sp|f4jre0|tmn12_arath : 1072.0)	Not assigned	Not assigned	#N/A	-0.116119	6.15064	0.569062		Bv9_207680_pooh.t1	-0.462765	6.15064	0.0118132		Bv9_207680_pooh.t1	-0.346558	6.15064	0.0669489	Bv9_207680_pooh.t1	97.3827	86.8684	89.4546	61.1987	56.0282	52.2413	56.6058	65.792	74.7887	#N/A
Bv5_125140_iyao.t1	not assigned.annotated	ATP-dependent RNA helicase SUV3, mitochondrial OS=Oryza sativa subsp. japonica (sp|q10d00|suv3m_orysj : 758.0)	Not assigned	Not assigned	#N/A	1.62751	4.50313	1.97509e-10		Bv5_125140_iyao.t1	0.744684	4.50313	0.000241045		Bv5_125140_iyao.t1	-0.883168	4.50313	0.00334728	Bv5_125140_iyao.t1	28.2747	27.9216	24.252	9.98555	11.8363	12.3652	53.135	43.5	37.6074	#N/A
Bv6_145890_wiyw.t1	RNA processing.pre-mRNA splicing.U2-type-intron-specific major spliceosome.U2 small nuclear ribonucleoprotein particle (snRNP).pre-mRNA splicing factor (SPF30)	pre-mRNA splicing factor (SPF30) (original description: none)	RNA processing	RNA processing	#N/A	-0.210983	6.68963	0.2152		Bv6_145890_wiyw.t1	0.0618745	6.68963	0.728606		Bv6_145890_wiyw.t1	0.27285	6.68963	0.111965	Bv6_145890_wiyw.t1	112.371	117.637	108.971	109.478	103.86	109.021	126.335	115.19	110.082	#N/A
Bv5_123100_cqws.t1	not assigned.annotated	Putative glucuronosyltransferase PGSIP8 OS=Arabidopsis thaliana (sp|q8vzp6|gux8_arath : 684.0)	Not assigned	Not assigned	AT4G16600.1	-0.00819695	3.58479	1		Bv5_123100_cqws.t1	1.95279	3.58479	8.76418e-05		Bv5_123100_cqws.t1	1.95894	3.58479	0.000108794	Bv5_123100_cqws.t1	5.14979	11.5939	5.51983	31.7398	20.3864	17.3292	33.2966	29.86	23.6544	AT4G16600.1
Bv4_088930_fcha.t1	Enzyme classification.EC_3 hydrolases.EC_3.2 glycosylase	Glucan endo-1,3-beta-glucosidase 13 OS=Arabidopsis thaliana (sp|q9fju9|e1313_arath : 397.0) & Enzyme classification.EC_3 hydrolases.EC_3.2 glycosylase(50.3.2 : 326.8) (original description: none)	Enzyme classification	Enzyme classification	#N/A	-1.18362	2.22924	0.188937		Bv4_088930_fcha.t1	1.91858	2.22924	0.137309		Bv4_088930_fcha.t1	3.08652	2.22924	0.00381235	Bv4_088930_fcha.t1	1.61422	0.521952	0.385905	15.4749	1.76709	2.43128	4.47638	3.86832	2.18971	#N/A
Bv4_074500_xenn.t1	Cell wall organisation.cellulose.cellulose synthase complex (CSC).CSC components.associated endo-1,4-beta-glucanase component KOR	KOR-type cellulose synthase endo-1,4-beta-glucanase (original description: none)	Cell wall organisation	Cell wall organisation	#N/A	-0.440529	1.9846	0.483014		Bv4_074500_xenn.t1	1.6871	1.9846	0.0208659		Bv4_074500_xenn.t1	2.11866	1.9846	0.00496596	Bv4_074500_xenn.t1	1.02996	0.491863	2.87897	4.83777	5.03926	6.27048	4.71085	7.66295	2.54841	#N/A
Bv7_179450_oehq.t1	not assigned.not annotated	no hits & (original description: none)	Not assigned not annotated	Not assigned not annotated	#N/A	-0.91071	5.21787	0.0045109		Bv7_179450_oehq.t1	-2.353	5.21787	9.62116e-24		Bv7_179450_oehq.t1	-1.44105	5.21787	2.39948e-11	Bv7_179450_oehq.t1	68.6341	61.2915	81.075	24.9823	20.9066	15.1115	10.6107	8.89526	21.2159	#N/A
Bv6_143530_rfrj.t1	not assigned.annotated	MLO-like protein 4 OS=Arabidopsis thaliana (sp|o23693|mlo4_arath : 390.0)	Not assigned	Not assigned	#N/A	0.441667	4.09157	0.269009		Bv6_143530_rfrj.t1	-0.929994	4.09157	0.000783042		Bv6_143530_rfrj.t1	-1.37098	4.09157	1.66784e-05	Bv6_143530_rfrj.t1	25.3077	27.8226	27.5926	8.15353	8.49281	7.72184	15.4835	14.0088	12.4438	#N/A
Bv4_079670_ajrx.t1	not assigned.annotated	Pentatricopeptide repeat-containing protein At1g34160 OS=Arabidopsis thaliana (sp|q9fx24|ppr71_arath : 623.0)	Not assigned	Not assigned	#N/A	0.307534	2.00814	0.83215		Bv4_079670_ajrx.t1	0.369547	2.00814	0.678287		Bv4_079670_ajrx.t1	0.0606417	2.00814	1	Bv4_079670_ajrx.t1	4.207	3.0536	2.94219	2.37712	2.83704	3.17719	4.55482	4.10724	4.54928	#N/A
Bv7_162570_jsyr.t1	not assigned.not annotated	no hits & (original description: none)	Not assigned not annotated	Not assigned not annotated	#N/A	-0.684062	7.1792	0.00359358		Bv7_162570_jsyr.t1	0.57322	7.1792	0.0192342		Bv7_162570_jsyr.t1	1.2572	7.1792	2.12074e-07	Bv7_162570_jsyr.t1	74.7744	78.8111	75.9452	134.501	146.252	150.784	149.245	95.9018	93.9387	#N/A
Bv6_138880_isfm.t1	Solute transport.carrier-mediated transport.MOP superfamily.MATE family.metabolite transporter (DTX)	metabolite transporter (DTX) (original description: none)	Solute transport	Solute transport	#N/A	1.45836	6.99727	0.000598619		Bv6_138880_isfm.t1	1.57273	6.99727	0.000205732		Bv6_138880_isfm.t1	0.114106	6.99727	0.803786	Bv6_138880_isfm.t1	58.867	21.8458	81.0072	57.4909	42.8149	37.9457	251.42	120.702	105.314	#N/A
Bv5_112300_ijqi.t1	not assigned.not annotated	no hits & (original description: none)	Not assigned not annotated	Not assigned not annotated	#N/A	0.224453	4.7419	0.294894		Bv5_112300_ijqi.t1	0.69678	4.7419	0.00108688		Bv5_112300_ijqi.t1	0.472007	4.7419	0.0476795	Bv5_112300_ijqi.t1	25.4356	25.0559	24.7719	25.8452	24.8592	31.6067	48.9243	37.0284	35.5369	#N/A
Bv1_021880_jeoj.t1	not assigned.annotated	Phosphoglycerate mutase-like protein 1 OS=Arabidopsis thaliana (sp|q9fgf0|pgml1_arath : 394.0)	Not assigned	Not assigned	#N/A	-2.47384	5.04204	1.38027e-34		Bv1_021880_jeoj.t1	-1.37801	5.04204	3.28532e-10		Bv1_021880_jeoj.t1	1.09634	5.04204	1.98521e-10	Bv1_021880_jeoj.t1	64.2576	80.7618	58.7393	116.422	99.2398	127.388	31.9732	18.5292	27.1153	#N/A
Bv5_106360_ipey.t1	Photosynthesis.photorespiration.glycine decarboxylase complex.lipoamide-containing component H-protein	lipoamide-containing component H-protein of glycine cleavage system (original description: none)	Photosynthesis	Photorespiration	#N/A	-1.86297	10.4256	3.36973e-15		Bv5_106360_ipey.t1	-0.872432	10.4256	0.00016747		Bv5_106360_ipey.t1	0.990549	10.4256	1.80298e-05	Bv5_106360_ipey.t1	1449.99	1364.05	1326.47	2061.89	2060.72	2338.93	822.719	833.395	596.582	#N/A
Bv9_206570_teyr.t1	not assigned.not annotated	no hits & (original description: none)	Not assigned not annotated	Not assigned not annotated	#N/A	-0.702438	4.47992	0.00396265		Bv9_206570_teyr.t1	0.775889	4.47992	0.00725919		Bv9_206570_teyr.t1	1.47771	4.47992	3.40397e-08	Bv9_206570_teyr.t1	13.5156	15.3443	12.4757	29.1439	30.9206	31.146	25.4768	20.7764	24.353	#N/A
Bv1_010710_uohn.t1	not assigned.annotated	Photosystem I P700 chlorophyll a apoprotein A1 OS=Gossypium hirsutum (sp|q2l907|psaa_goshi : 461.0)	Not assigned	Not assigned	ATCG00350.1	-0.644812	5.24567	0.281259		Bv1_010710_uohn.t1	-1.86053	5.24567	0.00153667		Bv1_010710_uohn.t1	-1.2148	5.24567	0.034805	Bv1_010710_uohn.t1	81.4794	36.739	65.1536	13.1434	22.8892	25.5299	19.9161	15.9066	14.0736	ATCG00350.1
Bv8_187870_rmex.t1	Solute transport.channels.calcium-permeable channel (OSCA)	calcium-permeable channel (OSCA) (original description: none)	Solute transport	Solute transport	#N/A	-0.104605	7.06092	0.8045		Bv8_187870_rmex.t1	-1.71501	7.06092	1.72747e-05		Bv8_187870_rmex.t1	-1.6103	7.06092	5.3229e-05	Bv8_187870_rmex.t1	419.995	464.877	436.382	186.66	98.7739	59.2959	102.618	104.309	190.46	#N/A
Bv9_218240_mrrk.t1	External stimuli response.pathogen.pattern-triggered immunity (PTI) network.bacterial elicitor response.non-canonical heterotrimeric G-protein complex.G-alpha component XLG	G-alpha component XLG of non-canonical heterotrimeric G-protein complex (original description: none)	External stimuli response	External stimuli response	#N/A	2.25568	3.43967	9.97815e-10		Bv9_218240_mrrk.t1	-0.0118112	3.43967	1		Bv9_218240_mrrk.t1	-2.26756	3.43967	6.74421e-10	Bv9_218240_mrrk.t1	32.748	36.5052	26.956	5.75487	4.80403	4.91218	29.2504	30.1243	35.4247	#N/A
Bv_009790_mqfe.t1	Solute transport.carrier-mediated transport.MFS superfamily.SP family.monosaccharide transporter (ERD6)	monosaccharide transporter (ERD6) (original description: none)	Solute transport	Solute transport	#N/A	-0.592351	5.95383	0.00184896		Bv_009790_mqfe.t1	0.96669	5.95383	3.20917e-06		Bv_009790_mqfe.t1	1.55884	5.95383	2.32368e-14	Bv_009790_mqfe.t1	52.0524	47.259	51.5728	102.2	116.803	130.67	90.705	93.1424	109.236	#N/A
Bv_032520_qhyg.t1	not assigned.annotated	30S ribosomal protein S2, chloroplastic OS=Spinacia oleracea (sp|p08242|rr2_spiol : 92.8)	Not assigned	Not assigned	#N/A	-2.03647	2.61327	0.0138653		Bv_032520_qhyg.t1	-1.65823	2.61327	0.0345132		Bv_032520_qhyg.t1	0.387841	2.61327	0.584231	Bv_032520_qhyg.t1	6.02397	2.35209	5.76049	4.71574	4.58613	5.35928	2.4554	0.442823	1.2972	#N/A
Bv_032280_njuh.t1	Photosynthesis.photophosphorylation.ATP synthase complex.membrane CF0 subcomplex.subunit a	subunit a of membrane CF0 subcomplex of ATP synthase complex (original description: none)	Photosynthesis	Photophosphorylation	ATCG00150.1	0.218838	3.85699	0.702714		Bv_032280_njuh.t1	-1.11755	3.85699	0.00756173		Bv_032280_njuh.t1	-1.33553	3.85699	0.00201543	Bv_032280_njuh.t1	31.1963	23.9062	29.6282	7.12038	8.38431	10.6699	18.0559	7.05192	13.3668	ATCG00150.1
Bv4_075390_wehz.t2	Vesicle trafficking.target membrane tethering.TRAPP (Trafficking-Protein-Particle) complexes.core components.component TRAPPC5/TRS31	component TRS31 of TRAPP-I/II/III complex-shared components (original description: none)	Vesicle trafficking	Vesicle trafficking	AT5G58030.1	0.513031	6.65138	0.00299805		Bv4_075390_wehz.t2	0.131614	6.65138	0.433002		Bv4_075390_wehz.t2	-0.381434	6.65138	0.0284876	Bv4_075390_wehz.t2	133.029	104.056	125.758	73.7063	70.7644	74.6348	139.514	134.954	120.697	AT5G58030.1
Bv3_054180_pcrr.t1	RNA processing.organelle machinery.RNA stability.psbH/psbB-transcript stability factor (HCF107)	plastidial RNA transcript stability factor (original description: none)	RNA processing	RNA processing	#N/A	-0.235896	6.70491	0.184935		Bv3_054180_pcrr.t1	-0.633216	6.70491	0.000159546		Bv3_054180_pcrr.t1	-0.397254	6.70491	0.0200069	Bv3_054180_pcrr.t1	181.578	168.18	182.66	113.683	99.0441	105.48	109.99	122.015	109.187	#N/A
Bv6_131110_ptmy.t1	RNA biosynthesis.transcriptional regulation.transcription factor (TCP)	transcription factor (TCP) (original description: none)	RNA biosynthesis	RNA biosynthesis	AT3G27010.1	0.934545	4.73182	0.00156789		Bv6_131110_ptmy.t1	-0.650393	4.73182	0.011898		Bv6_131110_ptmy.t1	-1.58482	4.73182	2.82211e-08	Bv6_131110_ptmy.t1	86.6529	106.708	76.4439	26.4661	28.4691	15.8033	73.8689	64.8814	32.4383	AT3G27010.1
Bv3_053160_pnte.t1	not assigned.not annotated	no hits & (original description: none)	Not assigned not annotated	Not assigned not annotated	#N/A	-0.511021	1.93603	1		Bv3_053160_pnte.t1	-1.09014	1.93603	0.508336		Bv3_053160_pnte.t1	-0.567607	1.93603	0.726854	Bv3_053160_pnte.t1	2.0365	2.10718	1.68187	0.568286	0.400483	2.01824	1.25416	0.678551	0.588958	#N/A
Bv1_002200_xudp.t1	not assigned.annotated	Probable RNA-binding protein ARP1 OS=Arabidopsis thaliana (sp|q9m1s3|arp1_arath : 103.0)	Not assigned	Not assigned	#N/A	2.93743	2.55081	0.000406172		Bv1_002200_xudp.t1	0.508895	2.55081	0.392142		Bv1_002200_xudp.t1	-2.43047	2.55081	0.00741687	Bv1_002200_xudp.t1	4.48956	4.64537	5.0334	0.187837	1.38991	0.222365	8.2209	6.66344	5.31371	#N/A
Bv6_151550_nzqf.t1	Cellular respiration.glycolysis.cytosolic glycolysis.glyceraldehyde 3-phosphate dehydrogenase activities.NAD-dependent glyceraldehyde 3-phosphate dehydrogenase	NAD-dependent glyceraldehyde 3-phosphate dehydrogenase (original description: none)	Cellular respiration	Cellular respiration	#N/A	-2.39691	5.22339	0.00427609		Bv6_151550_nzqf.t1	-1.9653	5.22339	0.0175156		Bv6_151550_nzqf.t1	0.432228	5.22339	0.58663	Bv6_151550_nzqf.t1	108.301	95.1893	104.317	91.4424	100.385	133.43	35.8176	20.2533	21.7742	#N/A
Bv4_093640_apwc.t1	Protein biosynthesis.organelle machinery.plastidial ribosome.large ribosomal subunit proteome.component psRPL14	component psRPL14 of large ribosomal subunit proteome (original description: none)	Protein biosynthesis	Protein biosynthesis	ATCG00780.1	-3.26786	3.0649	3.68039e-05		Bv4_093640_apwc.t1	-3.18381	3.0649	1.7965e-05		Bv4_093640_apwc.t1	0.099455	3.0649	0.92757	Bv4_093640_apwc.t1	14.5727	8.90997	9.92362	9.52734	7.3597	11.2786	1.19248	1.29036	0.839989	ATCG00780.1
Bv2_040330_ners.t1	Nutrient uptake.phosphorus assimilation.phosphate signalling.regulatory protein (SPX)	phosphate signalling regulatory protein (SPX) (original description: none)	Nutrient uptake	Nutrient uptake	#N/A	0.231672	4.85643	0.350173		Bv2_040330_ners.t1	1.25995	4.85643	2.14725e-06		Bv2_040330_ners.t1	1.02753	4.85643	0.000411317	Bv2_040330_ners.t1	15.8546	16.2455	16.5595	31.1912	26.5398	20.7749	45.3073	32.3843	38.5515	#N/A
Bv7_173970_ugxo.t1	Cytoskeleton organisation.microfilament network.actin filament protein	actin filament protein (original description: none)	Cytoskeleton organisation	Cytoskeleton organisation	AT3G53750.2	4.49956	3.43048	1.10967e-14		Bv7_173970_ugxo.t1	3.47884	3.43048	1.21309e-13		Bv7_173970_ugxo.t1	-1.03043	3.43048	0.455266	Bv7_173970_ugxo.t1	2.50379	1.16134	2.22916	0.32162	1.01994	0.76148	21.2144	22.6835	25.2013	AT3G53750.2
Bv7_176080_iitr.t1	Photosynthesis.photophosphorylation.linear electron flow.ferredoxin electron carrier	ferredoxin electron carrier (original description: none)	Photosynthesis	Photophosphorylation	#N/A	0.283124	6.31719	0.323713		Bv7_176080_iitr.t1	-0.913305	6.31719	0.000729003		Bv7_176080_iitr.t1	-1.19633	6.31719	1.74181e-05	Bv7_176080_iitr.t1	189.131	204.92	166.346	65.5872	67.6211	59.19	80.8235	138.732	77.6962	#N/A
Bv6_129580_xaoe.t1	Phytohormone action.brassinosteroid.biosynthesis.3-epi-6-deoxocathasterone 23-monooxygenase	3-epi-6-deoxocathasterone 23-monooxygenase (original description: none)	Phytohormone action	Phytohormone action	#N/A	-1.89833	2.86954	8.78669e-05		Bv6_129580_xaoe.t1	-0.824443	2.86954	0.124638		Bv6_129580_xaoe.t1	1.07539	2.86954	0.0137367	Bv6_129580_xaoe.t1	6.7209	20.9737	5.9642	17.4459	18.4861	20.206	10.0239	1.51463	7.12452	#N/A
Bv3_051140_cqtz.t1	Carbohydrate metabolism.oxidative pentose phosphate pathway.oxidative phase.6-phosphogluconolactonase	6-phosphogluconolactonase (original description: none)	Carbohydrate metabolism	Carbohydrate metabolism	#N/A	0.13026	6.71907	0.651185		Bv3_051140_cqtz.t1	1.0225	6.71907	0.000453704		Bv3_051140_cqtz.t1	0.892125	6.71907	0.0024701	Bv3_051140_cqtz.t1	109.202	81.9771	94.9554	104.713	165.4	146.352	221.021	93.7479	257.905	#N/A
Bv5_114150_zskt.t1	not assigned.annotated	Pentatricopeptide repeat-containing protein At4g02750 OS=Arabidopsis thaliana (sp|q9sy02|pp301_arath : 428.0)	Not assigned	Not assigned	#N/A	0.609436	1.67886	0.727383		Bv5_114150_zskt.t1	0.0204748	1.67886	1		Bv5_114150_zskt.t1	-0.589267	1.67886	0.727383	Bv5_114150_zskt.t1	1.74476	1.93741	2.23816	0.826543	1.13964	1.02102	2.34649	1.97485	1.65288	#N/A
Bv2_038570_mezt.t1	not assigned.not annotated	no hits & (original description: none)	Not assigned not annotated	Not assigned not annotated	#N/A	-0.996482	5.3452	1.3809e-06		Bv2_038570_mezt.t1	-0.519303	5.3452	0.0128982		Bv2_038570_mezt.t1	0.477353	5.3452	0.0140375	Bv2_038570_mezt.t1	57.723	58.9796	47.6085	63.1016	60.0123	57.1379	40.3079	28.8851	44.5014	#N/A
Bv5_111850_mjdg.t1	not assigned.annotated	Pentatricopeptide repeat-containing protein At3g09060 OS=Arabidopsis thaliana (sp|q9ss81|pp221_arath : 746.0)	Not assigned	Not assigned	#N/A	-1.63869	2.03555	0.109508		Bv5_111850_mjdg.t1	-2.13094	2.03555	0.0213466		Bv5_111850_mjdg.t1	-0.476694	2.03555	0.663879	Bv5_111850_mjdg.t1	4.85566	5.02418	3.6483	2.21918	2.44785	2.89362	1.44679	0.57983	0.754907	#N/A
Bv2_025760_ytio.t1	Enzyme classification.EC_2 transferases.EC_2.4 glycosyltransferase	Enzyme classification.EC_2 transferases.EC_2.4 glycosyltransferase(50.2.4 : 432.3) & UDP-glycosyltransferase 76B1 OS=Arabidopsis thaliana (sp|q9c768|u76b1_arath : 431.0) (original description: none)	Enzyme classification	Enzyme classification	#N/A	3.43898	4.53613	4.79387e-19		Bv2_025760_ytio.t1	5.77489	4.53613	1.0553e-31		Bv2_025760_ytio.t1	2.31771	4.53613	0.00571057	Bv2_025760_ytio.t1	0.59203	1.99087	0.424602	3.72543	3.62304	5.76271	43.2216	75.601	65.2623	#N/A
Bv9_207480_tipq.t1	Amino acid metabolism.biosynthesis.shikimate family.phenylalanine and tyrosine.arogenate dehydratase (ADT)	arogenate dehydratase (ADT) (original description: none)	Amino acid metabolism	Amino acid metabolism	#N/A	-0.774195	4.50345	0.00160224		Bv9_207480_tipq.t1	0.718753	4.50345	0.019437		Bv9_207480_tipq.t1	1.4923	4.50345	1.01284e-07	Bv9_207480_tipq.t1	11.7308	11.6884	13.1566	19.3793	29.9706	32.244	25.7332	24.6151	9.73363	#N/A
Bv5_097960_qkqf.t1	not assigned.annotated	Thylakoid lumenal protein TL20.3, chloroplastic OS=Arabidopsis thaliana (sp|q8h1q1|tl203_arath : 309.0)	Not assigned	Not assigned	#N/A	-1.84896	7.43677	1.37567e-08		Bv5_097960_qkqf.t1	-1.80175	7.43677	2.96978e-08		Bv5_097960_qkqf.t1	0.0473501	7.43677	0.882103	Bv5_097960_qkqf.t1	404.162	403.043	378.903	340.341	329.019	296.332	122.519	126.685	89.4176	#N/A
Bv8_186120_qgmc.t1	Protein homeostasis.autophagy.ATG8/ATG12 conjugation system.ubiquitin-fold protein (ATG8)	ATG8 autophagosome ubiquitin-fold protein (original description: none)	Protein homeostasis	Protein homeostasis	#N/A	-0.0704627	7.59225	0.734892		Bv8_186120_qgmc.t1	-0.407381	7.59225	0.0387879		Bv8_186120_qgmc.t1	-0.336897	7.59225	0.0906701	Bv8_186120_qgmc.t1	303.263	324.352	308.279	264.806	183.121	138.922	250.37	237.194	213.773	#N/A
Bv5_101910_wceo.t1	Lipid metabolism.phytosterol biosynthesis.phytosterol conjugation.methylsterol monooxygenase	methylsterol monooxygenase (original description: none)	Lipid metabolism	Lipid metabolism	#N/A	2.53939	6.45312	7.03273e-14		Bv5_101910_wceo.t1	-0.582337	6.45312	0.0286309		Bv5_101910_wceo.t1	-3.12168	6.45312	3.81171e-21	Bv5_101910_wceo.t1	120.854	117.044	130.885	12.5356	9.18	11.3534	88.6655	68.6956	86.6683	#N/A
Bv7_160550_xdnt.t1	Solute transport.carrier-mediated transport.APC superfamily.AAAP family.solute transporter (AAAP)	solute transporter (AAAP) (original description: none)	Solute transport	Solute transport	#N/A	2.82106	4.78153	2.60076e-29		Bv7_160550_xdnt.t1	0.588004	4.78153	0.000367694		Bv7_160550_xdnt.t1	-2.23324	4.78153	5.28257e-16	Bv7_160550_xdnt.t1	52.4001	46.1316	56.1249	8.25014	7.90481	9.478	74.8572	79.1889	77.2006	#N/A
Bv7_172080_dkdu.t1	Lipid metabolism.lipid degradation.phospholipase activities.phospholipase C activities.phospholipase C (PI-PLC)	phospholipase C (PI-PLC) (original description: none)	Lipid metabolism	Lipid metabolism	#N/A	-1.04825	3.36717	0.0082074		Bv7_172080_dkdu.t1	2.68909	3.36717	1.21624e-05		Bv7_172080_dkdu.t1	3.72869	3.36717	6.6343e-12	Bv7_172080_dkdu.t1	0.80012	0.827888	4.08066	22.0378	21.7649	19.8274	15.5214	12.1961	10.8982	#N/A
Bv6_145560_dxfn.t1	not assigned.annotated	Pentatricopeptide repeat-containing protein At1g14470 OS=Arabidopsis thaliana (sp|q9m9r6|ppr43_arath : 594.0)	Not assigned	Not assigned	#N/A	-1.1948	2.11562	0.267084		Bv6_145560_dxfn.t1	-1.75577	2.11562	0.019295		Bv6_145560_dxfn.t1	-0.551181	2.11562	0.405286	Bv6_145560_dxfn.t1	4.56626	5.93338	4.67118	2.00505	3.14	2.90109	1.72348	1.64554	0.83316	#N/A
Bv3_048340_odem.t1	Photosynthesis.photophosphorylation.cyclic electron flow.PGR5/PGRL1 complex.component PGR5-like	component PGR5-like of cyclic electron flow PGR5/PGRL1 complex (original description: none)	Photosynthesis	Photophosphorylation	#N/A	0.494721	9.37219	0.00619303		Bv3_048340_odem.t1	1.16434	9.37219	1.83889e-10		Bv3_048340_odem.t1	0.669595	9.37219	0.000254492	Bv3_048340_odem.t1	536.839	407.768	534.655	627.985	616.946	606.529	1119.87	1036.48	1133.72	#N/A
Bv3_070740_hcts.t1	not assigned.not annotated	no hits & (original description: none)	Not assigned not annotated	Not assigned not annotated	#N/A	2.14275	7.19166	1.7257e-08		Bv3_070740_hcts.t1	2.85631	7.19166	2.98068e-13		Bv3_070740_hcts.t1	0.713365	7.19166	0.0597185	Bv3_070740_hcts.t1	107.75	82.0789	90.0683	136.736	118.957	106.576	713.967	588.801	708.634	#N/A
Bv9_206230_eusy.t1	Coenzyme metabolism.tetrapyrrol biosynthesis.chlorophyll metabolism.chlorophyll breakdown.pheophorbide a oxygenase (PAO)	pheophorbide a oxygenase (PAO) (original description: none)	Coenzyme metabolism	Coenzyme metabolism	#N/A	0.544385	6.97355	0.0490068		Bv9_206230_eusy.t1	0.498697	6.97355	0.0695428		Bv9_206230_eusy.t1	-0.0457202	6.97355	0.870447	Bv9_206230_eusy.t1	205.043	200.361	180.171	207.619	139.02	103.204	295.42	288.417	239.432	#N/A
Bv7_157300_nzga.t1	Protein modification.phosphorylation.TKL protein kinase superfamily.protein kinase (MAP3K-RAF)	protein kinase (MAP3K-RAF) (original description: none)	Protein modification	Protein modification	#N/A	0.308674	4.58861	0.276259		Bv7_157300_nzga.t1	-0.73853	4.58861	0.000766156		Bv7_157300_nzga.t1	-1.0469	4.58861	1.81004e-05	Bv7_157300_nzga.t1	39.5875	53.0496	42.7659	19.1417	17.8193	14.4734	22.6485	26.8187	31.0369	#N/A
Bv1_014670_fxcz.t1	not assigned.not annotated	no hits & (original description: none)	Not assigned not annotated	Not assigned not annotated	#N/A	-0.42884	7.80129	0.0380914		Bv1_014670_fxcz.t1	0.502517	7.80129	0.0171186		Bv1_014670_fxcz.t1	0.931321	7.80129	9.89714e-06	Bv1_014670_fxcz.t1	183.913	174.025	153.901	229.175	289.343	248.852	237.199	289.276	196.665	#N/A
Bv9_205190_dxpd.t1	Cell cycle organisation.mitosis and meiosis.sister chromatid separation.spindle assembly checkpoint machinery.checkpoint protein (BUB1)	BUB1 spindle assembly checkpoint protein (original description: none)	Cell cycle organisation	Cell cycle organisation	#N/A	-1.01344	3.93593	0.702329		Bv9_205190_dxpd.t1	-1.55814	3.93593	0.211537		Bv9_205190_dxpd.t1	-0.527384	3.93593	0.772505	Bv9_205190_dxpd.t1	1.44542	2.17539	3.14136	0.981702	1.35704	1.25155	0.21877	0.789091	1.02735	#N/A
Bv4_096000_kwzy.t1	Enzyme classification.EC_2 transferases.EC_2.7 transferase transferring phosphorus-containing group	Cold-responsive protein kinase 1 OS=Arabidopsis thaliana (sp|q93yn1|crpk1_arath : 394.0) & Enzyme classification.EC_2 transferases.EC_2.7 transferase transferring phosphorus-containing group(50.2.7 : 100.6) (original description: none)	Enzyme classification	Enzyme classification	#N/A	0.44827	4.74167	0.0988217		Bv4_096000_kwzy.t1	0.222976	4.74167	0.403232		Bv4_096000_kwzy.t1	-0.225365	4.74167	0.435502	Bv4_096000_kwzy.t1	46.3826	40.8911	47.9635	33.9533	31.7041	25.4566	59.0032	57.6556	40.4726	#N/A
Bv4_090830_gkws.t1	not assigned.annotated	Nucleotide-sugar uncharacterized transporter 2 OS=Arabidopsis thaliana (sp|q9fg70|nstu2_arath : 533.0)	Not assigned	Not assigned	#N/A	-2.9214	2.50877	2.64238e-08		Bv4_090830_gkws.t1	0.599878	2.50877	0.756114		Bv4_090830_gkws.t1	3.51675	2.50877	9.79764e-10	Bv4_090830_gkws.t1	1.33899	0.977973	1.73234	19.0042	10.9055	10.0703	1.17959	3.54558	1.56949	#N/A
Bv4_078590_jdgt.t1	not assigned.not annotated	no hits & (original description: none)	Not assigned not annotated	Not assigned not annotated	#N/A	-0.711521	7.45124	0.000760228		Bv4_078590_jdgt.t1	-0.0567306	7.45124	0.795893		Bv4_078590_jdgt.t1	0.654794	7.45124	0.00192442	Bv4_078590_jdgt.t1	213.495	303.359	210.597	266.344	310.239	322.692	246.397	248.58	201.036	#N/A
Bv8_202050_zetn.t1	not assigned.annotated	La-related protein 6A OS=Arabidopsis thaliana (sp|q94a38|lrp6a_arath : 280.0)	Not assigned	Not assigned	#N/A	-0.453747	6.12903	0.241553		Bv8_202050_zetn.t1	0.107443	6.12903	0.803585		Bv8_202050_zetn.t1	0.561168	6.12903	0.15405	Bv8_202050_zetn.t1	64.8946	57.6448	64.9834	64.7476	77.4197	75.245	75.3419	62.6617	62.594	#N/A
Bv6_139450_eont.t1	not assigned.annotated	Chloroplast envelope membrane protein OS=Spinacia oleracea (sp|q9m3l4|cema_spiol : 426.0)	Not assigned	Not assigned	ATCG00530.1	-1.01772	3.33566	0.351783		Bv6_139450_eont.t1	-1.66106	3.33566	0.0650587		Bv6_139450_eont.t1	-0.635301	3.33566	0.552925	Bv6_139450_eont.t1	7.02214	4.04981	5.72426	2.3881	2.82734	3.16632	1.45482	2.29576	1.28098	ATCG00530.1
Bv4_073510_dwad.t1	not assigned.annotated	Probable magnesium transporter NIPA3 OS=Arabidopsis thaliana (sp|q9lnk7|nipa3_arath : 387.0)	Not assigned	Not assigned	#N/A	0.45539	4.43495	0.13235		Bv4_073510_dwad.t1	-1.92105	4.43495	8.00443e-22		Bv4_073510_dwad.t1	-2.37591	4.43495	2.63014e-26	Bv4_073510_dwad.t1	112.315	101.253	113.37	18.1852	16.4198	14.7257	18.9012	40.3889	26.3593	#N/A
Bv_001830_xauc.t1	not assigned.not annotated	no hits & (original description: none)	Not assigned not annotated	Not assigned not annotated	#N/A	1.05782	6.26305	6.66749e-08		Bv_001830_xauc.t1	1.03315	6.26305	8.40257e-08		Bv_001830_xauc.t1	-0.024752	6.26305	0.917052	Bv_001830_xauc.t1	119.605	155.277	114.876	110.02	91.9472	99.8016	331.618	272.181	190.431	#N/A
Bv_011260_rgms.t1	Cellular respiration.oxidative phosphorylation.ATP synthase complex.peripheral MF1 subcomplex.subunit alpha	subunit alpha of ATP synthase peripheral MF1 subcomplex (original description: none)	Cellular respiration	Cellular respiration	ATMG01190.1	0.0877859	3.48245	0.930624		Bv_011260_rgms.t1	-0.697628	3.48245	0.162495		Bv_011260_rgms.t1	-0.784775	3.48245	0.119849	Bv_011260_rgms.t1	25.6622	10.6101	24.1842	6.26049	10.1598	10.9604	13.4532	11.0027	12.3966	ATMG01190.1
Bv5_106690_pjcr.t1	RNA processing.pre-mRNA splicing.U6-associated LSm accessory ribonucleoprotein complex.component LSm7	component LSm7 of U6-associated LSm accessory ribonucleoprotein complex (original description: none)	RNA processing	RNA processing	#N/A	0.0146379	6.96859	0.939655		Bv5_106690_pjcr.t1	-0.00482983	6.96859	1		Bv5_106690_pjcr.t1	-0.0194673	6.96859	0.919872	Bv5_106690_pjcr.t1	123.912	127.376	140.903	103.045	100.894	100.553	139.954	135.647	113.068	#N/A
Bv6_139760_tdjt.t1	not assigned.not annotated	no hits & (original description: none)	Not assigned not annotated	Not assigned not annotated	#N/A	-0.412706	7.32524	0.12788		Bv6_139760_tdjt.t1	0.0132761	7.32524	0.975035		Bv6_139760_tdjt.t1	0.425982	7.32524	0.11722	Bv6_139760_tdjt.t1	122.912	100.974	117.844	135.186	128.471	98.7154	130.847	131.029	81.8193	#N/A
Bv6_153560_keep.t1	Photosynthesis.photophosphorylation.chlororespiration.NADH dehydrogenase-like (NDH) complex.lumen subcomplex L.component PnsL2/PQL1	component PnsL2/PQL1 of NDH lumen subcomplex L (original description: none)	Photosynthesis	Photophosphorylation	#N/A	0.301704	9.00411	0.279029		Bv6_153560_keep.t1	1.4706	9.00411	2.51662e-07		Bv6_153560_keep.t1	1.16884	9.00411	3.96998e-05	Bv6_153560_keep.t1	231.382	224.95	248.843	460.066	389.503	400.097	614.415	586.9	736.254	#N/A
Bv6_132890_oton.t1	Solute transport.carrier-mediated transport.solute transporter (MTCC)	solute transporter (MTCC) (original description: none)	Solute transport	Solute transport	#N/A	-1.82135	7.42146	9.9419e-13		Bv6_132890_oton.t1	-1.12752	7.42146	8.6306e-06		Bv6_132890_oton.t1	0.693923	7.42146	0.00464446	Bv6_132890_oton.t1	250.024	289.91	234.191	350.333	321.593	314.725	145.799	94.7974	110.483	#N/A
Bv7_166100_gmtn.t1	Solute transport.carrier-mediated transport.MOP superfamily.MATE family.metabolite transporter (DTX)	metabolite transporter (DTX) (original description: none)	Solute transport	Solute transport	#N/A	-0.634269	5.89617	0.133608		Bv7_166100_gmtn.t1	-0.153415	5.89617	0.744849		Bv7_166100_gmtn.t1	0.480953	5.89617	0.252466	Bv7_166100_gmtn.t1	26.8163	27.8722	23.849	28.2266	27.3791	30.7083	23.5862	24.3333	22.249	#N/A
Bv5_106770_npix.t1	not assigned.not annotated	no hits & (original description: none)	Not assigned not annotated	Not assigned not annotated	#N/A	-1.42799	2.68687	0.0034238		Bv5_106770_npix.t1	-0.514158	2.68687	0.458756		Bv5_106770_npix.t1	0.915443	2.68687	0.0491406	Bv5_106770_npix.t1	5.52133	4.67422	7.19977	8.22336	9.40399	8.49597	4.86563	4.38751	2.7419	#N/A
Bv9_209250_ynix.t1	not assigned.annotated	Putative elongation factor TypA-like SVR3, chloroplastic OS=Arabidopsis thaliana (sp|f4k410|svr3_arath : 436.0)	Not assigned	Not assigned	#N/A	-0.179292	5.03043	0.535149		Bv9_209250_ynix.t1	0.0499815	5.03043	0.879521		Bv9_209250_ynix.t1	0.229249	5.03043	0.39189	Bv9_209250_ynix.t1	23.2051	27.7043	24.7505	20.9387	23.4506	25.4651	26.278	22.3129	29.2448	#N/A
Bv4_073550_dxeu.t1	RNA processing.RNA 3-end processing.snRNA maturation.DSP snRNA processing complex.component DSP2	component DSP2 of DSP snRNA processing complex (original description: none)	RNA processing	RNA processing	#N/A	0.371904	2.73235	0.701402		Bv4_073550_dxeu.t1	-0.777806	2.73235	0.104407		Bv4_073550_dxeu.t1	-1.14823	2.73235	0.0338051	Bv4_073550_dxeu.t1	10.0107	10.4138	8.82657	3.03692	3.68237	3.48942	5.02866	6.55277	5.22119	#N/A
Bv8_193180_ojzz.t1	Amino acid metabolism.biosynthesis.shikimate family.phenylalanine and tyrosine.arogenate dehydrogenase (ADH)	arogenate dehydrogenase (ADH) (original description: none)	Amino acid metabolism	Amino acid metabolism	#N/A	-2.86568	4.7944	2.74054e-07		Bv8_193180_ojzz.t1	-1.85078	4.7944	0.00167924		Bv8_193180_ojzz.t1	1.01863	4.7944	0.0362568	Bv8_193180_ojzz.t1	17.6714	16.5727	11.0125	11.8594	37.8981	22.3855	4.8254	2.27303	5.0732	#N/A
Bv4_082530_cqto.t1	not assigned.annotated	Aldehyde oxidase GLOX OS=Vitis pseudoreticulata (sp|q3hrq2|glox_vitps : 785.0)	Not assigned	Not assigned	#N/A	-1.10838	4.47346	0.0276594		Bv4_082530_cqto.t1	-0.277276	4.47346	0.649881		Bv4_082530_cqto.t1	0.831528	4.47346	0.105952	Bv4_082530_cqto.t1	13.0423	10.2769	10.5531	26.2237	12.8483	9.01758	6.87734	9.85886	10.9725	#N/A
Bv6_127940_eoii.t1	not assigned.annotated	Peroxidase 35 OS=Arabidopsis thaliana (sp|q96510|per35_arath : 429.0)	Not assigned	Not assigned	#N/A	-0.516	5.07705	0.276912		Bv6_127940_eoii.t1	1.2533	5.07705	0.0175382		Bv6_127940_eoii.t1	1.76825	5.07705	0.000592988	Bv6_127940_eoii.t1	7.73127	13.3046	12.7629	21.137	31.4809	38.2132	28.4811	37.9688	14.6545	#N/A
Bv9_207100_waxj.t1	Protein modification.phosphorylation.CAMK protein kinase superfamily.SNF1-related SnRK1 kinase complex.regulatory subunit beta	regulatory subunit beta of SNF1-related SnRK1 kinase complex (original description: none)	Protein modification	Protein modification	#N/A	-0.134831	5.0019	0.610169		Bv9_207100_waxj.t1	-0.94199	5.0019	1.49088e-05		Bv9_207100_waxj.t1	-0.806805	5.0019	0.000368072	Bv9_207100_waxj.t1	49.5804	68.2667	45.8252	18.5462	23.5429	31.351	20.3464	26.2373	37.8725	#N/A
Bv5_109260_ikpy.t1	Cellular respiration.glycolysis.methylglyoxal degradation.D-lactate dehydrogenase	D-lactate dehydrogenase (original description: none)	Cellular respiration	Cellular respiration	#N/A	0.674457	6.08934	0.000993962		Bv5_109260_ikpy.t1	1.05193	6.08934	1.87421e-07		Bv5_109260_ikpy.t1	0.377122	6.08934	0.113025	Bv5_109260_ikpy.t1	33.7205	32.7701	27.5325	29.4683	33.3988	33.3286	60.9845	70.1436	63.088	#N/A
Bv8_194940_kcmh.t1	not assigned.not annotated	no hits & (original description: none)	Not assigned not annotated	Not assigned not annotated	#N/A	-3.6395	5.20477	4.33686e-05		Bv8_194940_kcmh.t1	-3.50489	5.20477	7.18124e-05		Bv8_194940_kcmh.t1	0.143025	5.20477	0.84557	Bv8_194940_kcmh.t1	24.0831	47.2536	7.84717	3.4047	27.5405	36.8007	1.35783	1.57424	3.64368	#N/A
Bv6_150250_aokt.t1	RNA processing.organelle machinery.RNA editing.plastidial RNA editing factor activities (PPR-type).RNA editing factor (SEL1/PDM1)	RNA editing factor (SEL1/PDM1) (original description: none)	RNA processing	RNA processing	#N/A	-0.186045	2.36465	0.868119		Bv6_150250_aokt.t1	0.0698337	2.36465	1		Bv6_150250_aokt.t1	0.255732	2.36465	0.736219	Bv6_150250_aokt.t1	5.23001	7.73905	5.21637	4.09338	5.93144	7.13261	5.07354	6.66956	7.24814	#N/A
Bv5_112450_ffqn.t1	Photosynthesis.photophosphorylation.photosystem II.assembly and maintenance.assembly factor (LQY1)	LQY1 protein involved in PS-II assembly (original description: none)	Photosynthesis	Photophosphorylation	#N/A	0.0130693	8.02176	0.960104		Bv5_112450_ffqn.t1	0.973316	8.02176	0.000108221		Bv5_112450_ffqn.t1	0.960156	8.02176	0.000154053	Bv5_112450_ffqn.t1	118.217	108.463	112.752	191.576	151.017	177.752	239.667	212.628	209.894	#N/A
Bv6_133330_ojci.t1	Enzyme classification.EC_1 oxidoreductases.EC_1.1 oxidoreductase acting on CH-OH group of donor	Enzyme classification.EC_1 oxidoreductases.EC_1.1 oxidoreductase acting on CH-OH group of donor(50.1.1 : 626.9) & Probable cinnamyl alcohol dehydrogenase 9 OS=Arabidopsis thaliana (sp|p42734|cadh9_arath : 454.0) (original description: none)	Enzyme classification	Enzyme classification	#N/A	0.109919	6.14064	1		Bv6_133330_ojci.t1	-0.709779	6.14064	0.206321		Bv6_133330_ojci.t1	-0.818537	6.14064	0.15844	Bv6_133330_ojci.t1	11.7851	8.54416	13.4929	5.03548	3.50533	6.39727	4.79612	5.9106	9.66602	#N/A
Bv7_159710_qptu.t1	not assigned.annotated	Purple acid phosphatase 22 OS=Arabidopsis thaliana (sp|q8s340|ppa22_arath : 579.0)	Not assigned	Not assigned	#N/A	0.590447	2.81833	0.274849		Bv7_159710_qptu.t1	2.56417	2.81833	0.000151334		Bv7_159710_qptu.t1	1.96317	2.81833	0.0169413	Bv7_159710_qptu.t1	1.0775	1.67233	1.80314	8.31377	3.05224	3.59498	6.53054	7.75458	14.2711	#N/A
Bv2_028540_pjom.t1	RNA processing.organelle machinery.RNA editing.mitochondrial RNA editing factor activities (PPR-type).RNA editing factor (MEF13)	RNA editing factor (MEF13) (original description: none)	RNA processing	RNA processing	#N/A	-1.20589	2.08025	0.0790428		Bv2_028540_pjom.t1	0.140333	2.08025	1		Bv2_028540_pjom.t1	1.34555	2.08025	0.0790428	Bv2_028540_pjom.t1	1.39614	3.39905	1.88482	3.73824	4.70946	5.42565	2.28729	2.44626	2.62285	#N/A
Bv5_126660_sqwo.t1	Protein modification.hydroxylation.prolyl hydroxylase	prolyl hydroxylase (original description: none)	Protein modification	Protein modification	#N/A	0.239693	4.29382	0.49848		Bv5_126660_sqwo.t1	-0.283742	4.29382	0.277824		Bv5_126660_sqwo.t1	-0.523268	4.29382	0.0675143	Bv5_126660_sqwo.t1	25.5344	26.5173	26.6536	16.7644	14.0294	12.22	23.1357	21.1356	19.9264	#N/A
Bv7_173250_anwe.t1	Enzyme classification.EC_1 oxidoreductases.EC_1.1 oxidoreductase acting on CH-OH group of donor	Enzyme classification.EC_1 oxidoreductases.EC_1.1 oxidoreductase acting on CH-OH group of donor(50.1.1 : 424.7) & Tropinone reductase homolog At2g29170 OS=Arabidopsis thaliana (sp|q9zw04|trnh4_arath : 365.0) (original description: none)	Enzyme classification	Enzyme classification	#N/A	-0.150984	7.36477	0.71776		Bv7_173250_anwe.t1	-1.02994	7.36477	0.0126461		Bv7_173250_anwe.t1	-0.87889	7.36477	0.0331078	Bv7_173250_anwe.t1	462.067	191.002	367.108	159.857	146.192	131.112	118.069	285.249	98.9497	#N/A
Bv3_068460_krzm.t1	Cytoskeleton organisation.microtubular network.alpha-beta-Tubulin heterodimer.component alpha-Tubulin	component alpha-Tubulin of alpha-beta-Tubulin heterodimer (original description: none)	Cytoskeleton organisation	Cytoskeleton organisation	AT5G19770.1	-0.034716	6.11839	0.91298		Bv3_068460_krzm.t1	0.174844	6.11839	0.45898		Bv3_068460_krzm.t1	0.209498	6.11839	0.394694	Bv3_068460_krzm.t1	35.6577	37.575	41.8087	31.2738	31.1729	42.1857	40.3867	40.3158	48.3233	AT5G19770.1
Bv5_103500_rmra.t1	not assigned.annotated	Patellin-6 OS=Arabidopsis thaliana (sp|q9scu1|patl6_arath : 585.0)	Not assigned	Not assigned	#N/A	1.02401	5.62874	0.00355971		Bv5_103500_rmra.t1	0.576266	5.62874	0.0818129		Bv5_103500_rmra.t1	-0.448047	5.62874	0.257596	Bv5_103500_rmra.t1	31.6498	18.6474	23.0797	7.12382	14.4296	20.5026	48.6542	30.0739	30.0507	#N/A
Bv3_059650_igcz.t2	Solute transport.carrier-mediated transport.solute transporter (MTCC)	solute transporter (MTCC) (original description: none)	Solute transport	Solute transport	#N/A	5.88224	3.31546	1.50493e-22		Bv3_059650_igcz.t2	4.28613	3.31546	2.49121e-19		Bv3_059650_igcz.t2	-1.60208	3.31546	0.115004	Bv3_059650_igcz.t2	4.22262	3.01321	3.34173	1.33051	0.562584	0.630034	41.638	69.5137	100.319	#N/A
Bv1_020180_xysm.t1	not assigned.annotated	Probable methyltransferase PMT15 OS=Arabidopsis thaliana (sp|q9zph9|pmtf_arath : 848.0)	Not assigned	Not assigned	AT4G10440.1	0.55589	2.18431	0.67374		Bv1_020180_xysm.t1	-0.0834075	2.18431	1		Bv1_020180_xysm.t1	-0.639069	2.18431	0.67374	Bv1_020180_xysm.t1	0.460111	8.48285	1.43995	0.289541	1.59156	3.22199	1.25898	6.05476	2.46343	AT4G10440.1
Bv5_120010_yjqq.t1	not assigned.annotated	Lysine-specific demethylase JMJ30 OS=Arabidopsis thaliana (sp|q8rwr1|jmj30_arath : 100.0)	Not assigned	Not assigned	#N/A	-0.0519603	3.72449	1		Bv5_120010_yjqq.t1	-0.0702245	3.72449	0.902402		Bv5_120010_yjqq.t1	-0.0181715	3.72449	1	Bv5_120010_yjqq.t1	12.8613	10.6462	10.659	8.9806	8.86592	8.71119	9.99272	11.7273	10.6102	#N/A
Bv_012260_dmoo.t1	Protein biosynthesis.organelle machinery.mitochondrial ribosome.large ribosomal subunit proteome.component mtRPL5	component mtRPL5 of large ribosomal subunit proteome (original description: none)	Protein biosynthesis	Protein biosynthesis	AT2G07725.1	-1.20443	1.93053	0.348194		Bv_012260_dmoo.t1	-1.80968	1.93053	0.0231202		Bv_012260_dmoo.t1	-0.593099	1.93053	0.653252	Bv_012260_dmoo.t1	5.04176	2.38479	5.37224	0.956261	2.77983	2.8301	0.808235	0.971751	1.58146	AT2G07725.1
Bv5_109680_ukys.t1	Solute transport.carrier-mediated transport.APC superfamily.APC family.cationic amino acid transporter (CAT)	cationic amino acid transporter (CAT) (original description: none)	Solute transport	Solute transport	#N/A	0.892496	5.0776	0.00065219		Bv5_109680_ukys.t1	-0.175654	5.0776	0.430137		Bv5_109680_ukys.t1	-1.06811	5.0776	2.1551e-05	Bv5_109680_ukys.t1	44.7376	50.393	53.5379	24.9551	16.6568	14.0959	33.737	64.1914	33.1789	#N/A
Bv6_131690_nsis.t1	RNA biosynthesis.transcriptional regulation.MYB transcription factor superfamily.transcription factor (GARP)	G2-like GARP transcription factor (original description: none)	RNA biosynthesis	RNA biosynthesis	#N/A	0.593804	3.49278	0.192085		Bv6_131690_nsis.t1	1.7361	3.49278	0.00012833		Bv6_131690_nsis.t1	1.13931	3.49278	0.0293756	Bv6_131690_nsis.t1	3.62986	6.3915	4.38454	15.1073	6.89844	3.46736	15.5477	17.9255	15.1241	#N/A
Bv7_164830_twip.t1	RNA processing.pre-mRNA splicing.U1/U2/U4/U5-associated Sm accessory ribonucleoprotein complex.component Sm-D2	component Sm-D2 of U1/U2/U4/U5-associated Sm accessory ribonucleoprotein complex (original description: none)	RNA processing	RNA processing	#N/A	0.70418	7.40484	4.54605e-05		Bv7_164830_twip.t1	2.10261	7.40484	1.27717e-29		Bv7_164830_twip.t1	1.39821	7.40484	3.401e-13	Bv7_164830_twip.t1	71.833	71.1405	76.7869	130.071	162.924	162.297	310.916	266.621	358.838	#N/A
Bv2_047840_cppx.t1	Nutrient uptake.nitrogen assimilation.aspartate aminotransferase	aspartate aminotransferase (original description: none)	Nutrient uptake	Nutrient uptake	#N/A	0.012629	6.58641	0.974128		Bv2_047840_cppx.t1	1.36349	6.58641	4.1857e-05		Bv2_047840_cppx.t1	1.35065	6.58641	5.55751e-05	Bv2_047840_cppx.t1	59.4133	77.4518	46.7838	168.343	112.912	90.4788	142.849	138.311	187.73	#N/A
Bv5_120160_jpsi.t1	Chromatin organisation.histones.histone (H2A)	histone (H2A) (original description: none)	Chromatin organisation	Chromatin organisation	#N/A	-1.87247	4.79124	0.0116069		Bv5_120160_jpsi.t1	-4.31226	4.79124	2.75315e-13		Bv5_120160_jpsi.t1	-2.43126	4.79124	1.19562e-06	Bv5_120160_jpsi.t1	40.3063	37.9888	63.1577	3.24781	5.45274	11.5345	2.47225	2.91525	1.33959	#N/A
Bv8_193680_deuc.t1	RNA biosynthesis.transcriptional regulation.transcription factor (BSD)	transcription factor (BSD) (original description: none)	RNA biosynthesis	RNA biosynthesis	#N/A	0.727945	4.59726	0.0040653		Bv8_193680_deuc.t1	-0.128558	4.59726	0.541769		Bv8_193680_deuc.t1	-0.856465	4.59726	0.000443558	Bv8_193680_deuc.t1	39.2589	36.9285	35.9979	18.9786	15.0093	14.6453	32.286	36.2157	33.4718	#N/A
Bv2_036300_yzsw.t1	Enzyme classification.EC_2 transferases.EC_2.4 glycosyltransferase	UDP-glycosyltransferase 86A1 OS=Arabidopsis thaliana (sp|q9sjl0|u86a1_arath : 493.0) & Enzyme classification.EC_2 transferases.EC_2.4 glycosyltransferase(50.2.4 : 233.9) (original description: none)	Enzyme classification	Enzyme classification	#N/A	1.03066	3.36667	0.223627		Bv2_036300_yzsw.t1	1.35549	3.36667	0.156083		Bv2_036300_yzsw.t1	0.316971	3.36667	1	Bv2_036300_yzsw.t1	1.3814	1.85815	1.32098	0.995908	0.935783	2.61994	0.118761	4.39073	7.66847	#N/A
Bv5_117320_tihf.t1	Protein modification.S-glutathionylation.glutaredoxin	glutaredoxin (original description: none)	Protein modification	Protein modification	#N/A	0.525146	7.48868	0.0207701		Bv5_117320_tihf.t1	-0.200341	7.48868	0.362437		Bv5_117320_tihf.t1	-0.725472	7.48868	0.00131764	Bv5_117320_tihf.t1	194.076	215.516	187.616	87.3311	101.291	95.1791	182.473	161.898	171.592	#N/A
Bv5_109130_moim.t1	Chromatin organisation.histone modifications.histone lysine methylation.JmjC group histone demethylase activities.histone demethylase (JMJD6)	histone demethylase (JMJD6) (original description: none)	Chromatin organisation	Chromatin organisation	#N/A	0.847667	4.22543	0.000527629		Bv5_109130_moim.t1	1.24402	4.22543	3.67741e-07		Bv5_109130_moim.t1	0.395567	4.22543	0.219708	Bv5_109130_moim.t1	14.1075	16.3598	15.8322	13.6844	15.3027	19.0647	40.0719	28.9693	40.468	#N/A
Bv6_154680_jyzp.t1	Phytohormone action.abscisic acid.transport.abscisic acid transporter (AIT)	abscisic acid transporter (AIT) (original description: none)	Phytohormone action	Phytohormone action	#N/A	-2.11852	3.10858	0.000445166		Bv6_154680_jyzp.t1	0.926455	3.10858	0.56239		Bv6_154680_jyzp.t1	3.03792	3.10858	1.4324e-05	Bv6_154680_jyzp.t1	1.4862	0.961111	1.24355	15.351	6.25344	4.74267	2.78768	3.2993	1.22729	#N/A
Bv_001380_sstk.t1	Protein homeostasis.ubiquitin-proteasome system.ubiquitin-fold protein conjugation.RUB/NEDD8 conjugation (neddylation).RUB ligase E3 activities.RUB ligase E3 protein (RBX1)	RUB ligase E3 protein (RBX1) (original description: none)	Protein homeostasis	Protein homeostasis	#N/A	-0.686142	6.46595	6.34865e-05		Bv_001380_sstk.t1	-0.109523	6.46595	0.543353		Bv_001380_sstk.t1	0.576639	6.46595	0.000626464	Bv_001380_sstk.t1	82.3577	99.6089	104.304	127.703	112.72	96.3022	84.1069	97.5699	82.1964	#N/A
Bv9_216800_otpg.t2	RNA biosynthesis.organelle machinery.RNA polymerase activities.plastid-encoded RNA polymerase (PEP) complex.regulatory co-factor components.component TAC5	TAC5 cofactor of plastid-encoded RNA polymerase (original description: none)	RNA biosynthesis	RNA biosynthesis	#N/A	0.117643	6.2023	0.466427		Bv9_216800_otpg.t2	0.477455	6.2023	0.00308627		Bv9_216800_otpg.t2	0.359753	6.2023	0.0306818	Bv9_216800_otpg.t2	96.4921	104.139	104.062	108.53	99.7583	99.6428	141.525	146.717	133.627	#N/A
Bv1_014990_cica.t1	RNA biosynthesis.transcriptional regulation.transcription factor (LIM)	transcription factor (LIM) (original description: none)	RNA biosynthesis	RNA biosynthesis	#N/A	1.00197	6.71415	0.004736		Bv1_014990_cica.t1	1.69581	6.71415	2.76358e-06		Bv1_014990_cica.t1	0.69361	6.71415	0.0573577	Bv1_014990_cica.t1	70.1494	50.6636	70.5694	54.7173	84.7919	102.538	182.396	150.767	279.904	#N/A
Bv4_082950_smke.t1	Redox homeostasis.enzymatic reactive oxygen species scavengers.superoxide dismutase activities.copper/zinc superoxide dismutase	copper/zinc superoxide dismutase (original description: none)	Redox homeostasis	Redox homeostasis	#N/A	0.85336	9.28884	1.75721e-06		Bv4_082950_smke.t1	1.03409	9.28884	6.94083e-09		Bv4_082950_smke.t1	0.180708	9.28884	0.317853	Bv4_082950_smke.t1	502.102	472.413	519.368	484.745	502.067	349.36	1133.95	930.088	971.965	#N/A
Bv3_068310_rane.t1	Vesicle trafficking.Coat protein I (COPI) coatomer machinery.trafficking regulation.regulatory protein (p24-beta)	p24-beta COPI trafficking regulator protein (original description: none)	Vesicle trafficking	Vesicle trafficking	#N/A	0.0646957	6.96698	0.762029		Bv3_068310_rane.t1	0.477391	6.96698	0.0262437		Bv3_068310_rane.t1	0.412639	6.96698	0.0569172	Bv3_068310_rane.t1	101.448	97.8085	117.807	118.838	105.678	107.909	164.702	137.565	136.168	#N/A
Bv9_207670_yyee.t1	not assigned.not annotated	no hits & (original description: none)	Not assigned not annotated	Not assigned not annotated	#N/A	-0.0792777	6.39904	0.681428		Bv9_207670_yyee.t1	0.337073	6.39904	0.0637257		Bv9_207670_yyee.t1	0.416309	6.39904	0.0246877	Bv9_207670_yyee.t1	99.0561	97.1727	111.818	123.041	108.584	92.615	144.689	117.472	124.217	#N/A
Bv6_127430_ayaf.t1	Vesicle trafficking.Coat protein I (COPI) coatomer machinery.coat protein recruiting.ARF-GTPase	ARF-GTPase (original description: none)	Vesicle trafficking	Vesicle trafficking	AT1G70490.5	-0.460564	5.42062	0.158725		Bv6_127430_ayaf.t1	-0.750474	5.42062	0.0179202		Bv6_127430_ayaf.t1	-0.289634	5.42062	0.37962	Bv6_127430_ayaf.t1	59.3066	62.8559	35.4056	38.9328	31.548	31.114	29.4162	41.9508	21.9597	AT1G70490.5
Bv6_154860_qroj.t1	Protein biosynthesis.organelle machinery.mitochondrial ribosome.large ribosomal subunit proteome.component mtRPL27	component mtRPL27 of large ribosomal subunit proteome (original description: none)	Protein biosynthesis	Protein biosynthesis	#N/A	0.397564	6.41348	0.0182067		Bv6_154860_qroj.t1	0.729109	6.41348	1.02709e-05		Bv6_154860_qroj.t1	0.331446	6.41348	0.06126	Bv6_154860_qroj.t1	88.6918	77.3596	90.2448	81.5034	88.406	83.8845	143.899	135.113	143.145	#N/A
Bv7_171930_dtjm.t1	RNA processing.pre-mRNA splicing.U2-type-intron-specific major spliceosome.U2 small nuclear ribonucleoprotein particle (snRNP).pre-mRNA splicing factor (PHF5)	pre-mRNA splicing factor (PHF5) (original description: none)	RNA processing	RNA processing	#N/A	1.04316	6.45961	8.67724e-07		Bv7_171930_dtjm.t1	-0.789781	6.45961	2.35423e-05		Bv7_171930_dtjm.t1	-1.83288	6.45961	4.30057e-19	Bv7_171930_dtjm.t1	216.712	240.555	225.799	58.1973	46.1927	46.4863	165.928	124.095	102.479	#N/A
Bv6_149030_cndy.t1	Enzyme classification.EC_2 transferases.EC_2.4 glycosyltransferase	Probable xyloglucan endotransglucosylase/hydrolase protein 33 OS=Arabidopsis thaliana (sp|q8lc45|xth33_arath : 346.0) & Enzyme classification.EC_2 transferases.EC_2.4 glycosyltransferase(50.2.4 : 202.6) (original description: none)	Enzyme classification	Enzyme classification	#N/A	1.05929	4.56284	0.0655435		Bv6_149030_cndy.t1	3.42983	4.56284	4.43902e-07		Bv6_149030_cndy.t1	2.3631	4.56284	0.00139891	Bv6_149030_cndy.t1	3.10188	0.506768	3.66873	8.54864	12.4439	9.78824	12.6388	54.6064	15.4785	#N/A
Bv7_162060_tnic.t1	not assigned.not annotated	no hits & (original description: none)	Not assigned not annotated	Not assigned not annotated	#N/A	-0.00789957	5.28812	1		Bv7_162060_tnic.t1	1.26554	5.28812	1.95622e-10		Bv7_162060_tnic.t1	1.27299	5.28812	1.07368e-09	Bv7_162060_tnic.t1	27.1956	27.0708	27.1582	42.612	55.5547	57.0823	71.1352	61.2487	62.6628	#N/A
Bv4_091910_pfae.t1	Protein biosynthesis.translation initiation.Pre-Initiation Complex (PIC) module.eIF1 PIC assembly factor activity.assembly factor (eIF1)	assembly factor (eIF1) of eIF1 (original description: none)	Protein biosynthesis	Protein biosynthesis	#N/A	0.224868	10.563	0.225838		Bv4_091910_pfae.t1	-0.100335	10.563	0.588184		Bv4_091910_pfae.t1	-0.325203	10.563	0.0797752	Bv4_091910_pfae.t1	2777.39	2554.22	2243.31	1608.6	1683.01	1469.31	2130.42	2507.04	2389.07	#N/A
Bv6_131530_fued.t1	Protein biosynthesis.organelle machinery.mitochondrial ribosome.small ribosomal subunit proteome.component mtRPS16	component mtRPS16 of small ribosomal subunit proteome (original description: none)	Protein biosynthesis	Protein biosynthesis	#N/A	0.158361	5.89926	0.432435		Bv6_131530_fued.t1	0.0837039	5.89926	0.680087		Bv6_131530_fued.t1	-0.0746745	5.89926	0.73607	Bv6_131530_fued.t1	70.7106	72.3448	70.2695	54.9441	53.8121	50.7035	90.1784	68.2914	66.1387	#N/A
Bv1_014260_waoc.t1	Photosynthesis.calvin cycle.glyceraldehyde 3-phosphate dehydrogenase	glyceraldehyde 3-phosphate dehydrogenase (original description: none)	Photosynthesis	Calvin_cycle	#N/A	-0.855231	10.5917	0.000362737		Bv1_014260_waoc.t1	0.130961	10.5917	0.584002		Bv1_014260_waoc.t1	0.986191	10.5917	4.10049e-05	Bv1_014260_waoc.t1	1492.11	1319.88	1549.93	2336.39	2275.4	2189.39	1675.04	1707.8	1370.23	#N/A
Bv6_151450_cndk.t1	Cytoskeleton organisation.microfilament network.actin filament protein	actin filament protein (original description: none)	Cytoskeleton organisation	Cytoskeleton organisation	AT3G12110.1	0.661076	4.21834	0.584917		Bv6_151450_cndk.t1	1.05514	4.21834	0.271695		Bv6_151450_cndk.t1	0.386478	4.21834	0.728251	Bv6_151450_cndk.t1	0.933474	1.24183	1.78529	1.08508	2.06463	1.02763	1.99976	4.23764	2.34773	AT3G12110.1
Bv5_103250_ecgw.t1	Nutrient uptake.iron uptake.iron storage.non-haem ferritin	non-haem ferritin (original description: none)	Nutrient uptake	Nutrient uptake	#N/A	0.111202	8.42423	0.842129		Bv5_103250_ecgw.t1	-1.63882	8.42423	0.00310637		Bv5_103250_ecgw.t1	-1.74994	8.42423	0.00167772	Bv5_103250_ecgw.t1	234.954	527.36	895.745	118.124	137.849	130.634	231.768	194.819	103.526	#N/A
Bv8_188730_hcdh.t1	Protein translocation.nucleus.nucleocytoplasmic transport.nuclear pore complex (NPC).transmembrane ring.nucleoporin (NDC1)	NDC1 nucleoporin of nuclear pore complex (original description: none)	Protein translocation	Protein translocation	#N/A	0.505533	4.05445	0.0600646		Bv8_188730_hcdh.t1	0.123688	4.05445	0.631996		Bv8_188730_hcdh.t1	-0.381924	4.05445	0.168945	Bv8_188730_hcdh.t1	25.2829	24.8229	24.5726	14.132	16.2568	14.6522	25.6299	27.7234	27.5545	#N/A
Bv_009740_uedk.t1	not assigned.not annotated	no hits & (original description: none)	Not assigned not annotated	Not assigned not annotated	#N/A	1.97926	4.10795	3.7842e-06		Bv_009740_uedk.t1	-0.422947	4.10795	0.151042		Bv_009740_uedk.t1	-2.40205	4.10795	4.52028e-09	Bv_009740_uedk.t1	31.8398	19.1688	37.109	3.10993	5.13663	4.60199	13.5047	27.3443	24.4306	#N/A
Bv1_012340_eawy.t1	not assigned.annotated	DEAD-box ATP-dependent RNA helicase 39 OS=Arabidopsis thaliana (sp|q56x76|rh39_arath : 717.0)	Not assigned	Not assigned	#N/A	-0.64407	6.33847	0.000493117		Bv1_012340_eawy.t1	-0.810315	6.33847	5.76444e-06		Bv1_012340_eawy.t1	-0.166138	6.33847	0.347726	Bv1_012340_eawy.t1	145.398	158.177	152.912	114.624	99.272	106.388	92.6345	77.9345	87.7015	#N/A
Bv7_157810_dmha.t1	RNA biosynthesis.transcriptional regulation.MYB transcription factor superfamily.transcription factor (GARP)	G2-like GARP transcription factor (original description: none)	RNA biosynthesis	RNA biosynthesis	AT1G79430.2	-0.417258	5.26979	0.0951344		Bv7_157810_dmha.t1	-0.753336	5.26979	0.000583506		Bv7_157810_dmha.t1	-0.335754	5.26979	0.136641	Bv7_157810_dmha.t1	51.3882	45.0958	38.4406	31.8498	25.6253	26.6478	23.5756	35.0503	20.8461	AT1G79430.2
Bv6_142820_wkem.t1	Solute transport.primary active transport.ABC superfamily.ABC2 family.subfamily ABCG transporter	subfamily ABCG transporter (original description: none)	Solute transport	Solute transport	AT2G01320.4	-1.94679	6.70765	1.23083e-15		Bv6_142820_wkem.t1	-2.32485	6.70765	5.32456e-23		Bv6_142820_wkem.t1	-0.377537	6.70765	0.0708933	Bv6_142820_wkem.t1	162.19	162.549	169.635	103.485	102.183	93.8812	28.7581	36.1356	32.9238	AT2G01320.4
Bv8_181800_hfhw.t1	Protein biosynthesis.organelle machinery.plastidial ribosome.large ribosomal subunit proteome.component psRPL34	component psRPL34 of large ribosomal subunit proteome (original description: none)	Protein biosynthesis	Protein biosynthesis	#N/A	-1.05108	8.97498	4.42425e-06		Bv8_181800_hfhw.t1	0.732794	8.97498	0.00151801		Bv8_181800_hfhw.t1	1.78385	8.97498	3.08893e-14	Bv8_181800_hfhw.t1	323.4	335.25	275.536	956.162	797.929	783.92	499.808	492.294	549.025	#N/A
Bv4_076880_wwxp.t1	Nucleotide metabolism.pyrimidines.catabolism.alanine aminotransferase (PYD4)	alanine aminotransferase (PYD4) (original description: none)	Nucleotide metabolism	Nucleotide metabolism	#N/A	-1.08792	5.47119	4.71076e-06		Bv4_076880_wwxp.t1	-0.94663	5.47119	4.33102e-05		Bv4_076880_wwxp.t1	0.141603	5.47119	0.547584	Bv4_076880_wwxp.t1	66.8384	60.6801	65.3103	62.0328	51.2867	54.2562	31.9396	38.0741	29.3303	#N/A
Bv2_027650_omhe.t1	not assigned.not annotated	no hits & (original description: none)	Not assigned not annotated	Not assigned not annotated	#N/A	0.0665559	4.76432	0.817446		Bv2_027650_omhe.t1	-0.447184	4.76432	0.030156		Bv2_027650_omhe.t1	-0.513563	4.76432	0.0204903	Bv2_027650_omhe.t1	46.6037	47.1463	34.0366	25.2533	24.0494	21.0749	33.0405	29.7938	30.2281	#N/A
Bv9_209500_fuun.t1	RNA biosynthesis.transcriptional regulation.transcription factor (C2H2-ZF)	C2H2 zinc finger transcription factor (original description: none)	RNA biosynthesis	RNA biosynthesis	#N/A	1.50392	3.87637	0.000210754		Bv9_209500_fuun.t1	1.17814	3.87637	0.00249704		Bv9_209500_fuun.t1	-0.326499	3.87637	0.513939	Bv9_209500_fuun.t1	19.1744	17.5908	14.1787	14.3824	10.8324	6.81045	43.3953	57.4222	15.0953	#N/A
Bv5_116380_igjw.t1	RNA biosynthesis.transcriptional regulation.transcription factor (LIM)	transcription factor (LIM) (original description: none)	RNA biosynthesis	RNA biosynthesis	#N/A	2.01307	6.46978	5.07411e-12		Bv5_116380_igjw.t1	-2.57316	6.46978	3.13566e-27		Bv5_116380_igjw.t1	-4.58607	6.46978	1.37416e-59	Bv5_116380_igjw.t1	684.695	368.507	666.994	20.6409	18.5197	16.9258	98.0327	91.6287	96.9605	#N/A
Bv5_105460_txpp.t1	not assigned.annotated	Pentatricopeptide repeat-containing protein At1g77405 OS=Arabidopsis thaliana (sp|q1pfc5|pp130_arath : 438.0)	Not assigned	Not assigned	#N/A	-1.90104	3.69753	9.05975e-06		Bv5_105460_txpp.t1	-3.63065	3.69753	3.99185e-35		Bv5_105460_txpp.t1	-1.72528	3.69753	8.63506e-14	Bv5_105460_txpp.t1	52.2621	58.7109	57.9153	16.4511	13.084	10.4486	5.0322	5.5267	2.65096	#N/A
Bv_013110_okxw.t1	Protein modification.phosphorylation.STE protein kinase superfamily.protein kinase (MAP3K-WNK)	protein kinase (MAP3K-WNK) (original description: none)	Protein modification	Protein modification	#N/A	2.10103	3.1981	5.61509e-06		Bv_013110_okxw.t1	1.81228	3.1981	7.42053e-06		Bv_013110_okxw.t1	-0.291991	3.1981	0.831952	Bv_013110_okxw.t1	3.88694	5.05067	5.09997	2.77532	3.17161	3.01909	15.7566	21.7046	12.4836	#N/A
Bv9_213500_mzdm.t1	not assigned.not annotated	no hits & (original description: none)	Not assigned not annotated	Not assigned not annotated	#N/A	-0.348268	5.40016	0.0626869		Bv9_213500_mzdm.t1	0.71815	5.40016	0.00032911		Bv9_213500_mzdm.t1	1.0662	5.40016	1.06752e-07	Bv9_213500_mzdm.t1	38.7463	30.9128	44.0248	74.9443	62.2154	50.8422	77.5709	57.6795	50.8244	#N/A
Bv_005350_rfnt.t1	Solute transport.primary active transport.ABC superfamily.ABC1 family.subfamily ABCC transporter	subfamily ABCC transporter (original description: none)	Solute transport	Solute transport	#N/A	-0.637329	4.71844	0.287		Bv_005350_rfnt.t1	-2.75736	4.71844	6.41816e-15		Bv_005350_rfnt.t1	-2.1162	4.71844	7.59615e-10	Bv_005350_rfnt.t1	32.5783	36.0774	26.3846	7.01691	5.78467	4.20562	9.18835	3.31418	1.15064	#N/A
Bv4_089860_rdux.t1	not assigned.annotated	Protein TORNADO 1 OS=Arabidopsis thaliana (sp|q9fj57|trn1_arath : 1664.0)	Not assigned	Not assigned	#N/A	-0.444266	1.98305	1		Bv4_089860_rdux.t1	-0.00688085	1.98305	1		Bv4_089860_rdux.t1	0.437638	1.98305	1	Bv4_089860_rdux.t1	0.924322	1.36629	0.631353	1.27003	0.872644	1.09003	1.39887	0.504563	0.985371	#N/A
Bv7_168260_jzca.t1	RNA biosynthesis.transcriptional regulation.transcription factor (bHLH)	transcription factor (bHLH) (original description: none)	RNA biosynthesis	RNA biosynthesis	#N/A	-0.144889	2.53396	0.872704		Bv7_168260_jzca.t1	1.37726	2.53396	0.0333903		Bv7_168260_jzca.t1	1.51715	2.53396	0.0172715	Bv7_168260_jzca.t1	1.81309	3.75203	1.73379	3.87938	6.24887	6.92517	7.31067	9.2292	2.91815	#N/A
Bv6_155820_zgzy.t1	not assigned.annotated	14-3-3-like protein OS=Lilium longiflorum (sp|q9sp07|1433_lillo : 449.0)	Not assigned	Not assigned	#N/A	-0.290412	9.04875	0.0797623		Bv6_155820_zgzy.t1	-0.649708	9.04875	7.55441e-05		Bv6_155820_zgzy.t1	-0.359283	9.04875	0.0285508	Bv6_155820_zgzy.t1	909.496	841.06	858.115	607.785	506.459	489.536	563.972	562.677	525.862	#N/A
Bv7_159990_gfrk.t1	Solute transport.primary active transport.ABC superfamily.ABC2 family.subfamily ABCG transporter	subfamily ABCG transporter (original description: none)	Solute transport	Solute transport	AT2G36380.1	0.210537	3.2598	0.915305		Bv7_159990_gfrk.t1	1.08045	3.2598	0.341443		Bv7_159990_gfrk.t1	0.865801	3.2598	0.480047	Bv7_159990_gfrk.t1	2.40458	2.55102	2.7069	3.61316	3.98124	3.6611	4.0133	5.06651	7.39731	AT2G36380.1
Bv6_129550_qykn.t1	not assigned.annotated	CDK5RAP1-like protein OS=Arabidopsis thaliana (sp|q8h0v1|ck5p1_arath : 843.0)	Not assigned	Not assigned	#N/A	-0.785581	6.45178	0.000125463		Bv6_129550_qykn.t1	-0.246213	6.45178	0.239384		Bv6_129550_qykn.t1	0.539404	6.45178	0.00763012	Bv6_129550_qykn.t1	116.184	127.384	113.159	150.648	130.032	128.038	101.948	107.41	89.7657	#N/A
Bv3_065050_kqqm.t1	Vesicle trafficking.regulation of membrane tethering and fusion.RAB-GTPase activities.A-class RAB GTPase	A-class RAB GTPase (original description: none)	Vesicle trafficking	Vesicle trafficking	AT3G12160.1	1.36252	5.1895	1.58276e-09		Bv3_065050_kqqm.t1	1.20706	5.1895	6.67377e-09		Bv3_065050_kqqm.t1	-0.155935	5.1895	0.676557	Bv3_065050_kqqm.t1	26.1111	21.2034	29.71	17.9436	17.9924	18.4502	50.564	52.7945	73.7346	AT3G12160.1
Bv5_107250_xoga.t1	Secondary metabolism.terpenoids.mevalonate pathway.phosphomevalonate kinase	phosphomevalonate kinase (original description: none)	Secondary metabolism	Secondary metabolism	#N/A	0.502173	5.53274	0.0155027		Bv5_107250_xoga.t1	-0.466528	5.53274	0.00468641		Bv5_107250_xoga.t1	-0.968587	5.53274	4.4932e-07	Bv5_107250_xoga.t1	66.9209	64.7619	68.5396	29.6282	26.64	24.1266	37.3119	54.5839	52.0431	#N/A
Bv2_038590_camr.t1	Cellular respiration.glycolysis.methylglyoxal degradation.hydroxy-acyl-glutathione hydrolase (GLX2)	hydroxy-acyl-glutathione hydrolase (GLX2) (original description: none)	Cellular respiration	Cellular respiration	AT3G10850.1	0.572469	6.4627	0.00762923		Bv2_038590_camr.t1	1.3555	6.4627	6.34801e-10		Bv2_038590_camr.t1	0.782835	6.4627	0.000616446	Bv2_038590_camr.t1	70.3076	60.3719	69.8183	88.2884	89.4052	93.7899	181.993	171.1	157.345	AT3G10850.1
Bv2_046640_jjdd.t1	Protein homeostasis.proteolysis.serine-type peptidase activities.S1-class protease (Deg)	protease (Deg) (original description: none)	Protein homeostasis	Protein homeostasis	#N/A	-0.739237	6.19194	0.000839517		Bv2_046640_jjdd.t1	0.0370701	6.19194	0.90305		Bv2_046640_jjdd.t1	0.776302	6.19194	0.000463878	Bv2_046640_jjdd.t1	52.8207	52.9572	49.0544	74.0248	71.3459	63.748	54.3419	57.3252	46.3594	#N/A
Bv7_177430_wqou.t1	not assigned.annotated	Dynamin-related protein 5A OS=Arabidopsis thaliana (sp|f4hpr5|drp5a_arath : 1173.0)	Not assigned	Not assigned	#N/A	0.952422	2.16254	0.139206		Bv7_177430_wqou.t1	2.50685	2.16254	0.000301973		Bv7_177430_wqou.t1	1.54107	2.16254	0.0934555	Bv7_177430_wqou.t1	1.21751	1.25976	1.01872	3.25255	2.88956	2.49868	8.90561	9.29847	3.30167	#N/A
Bv6_152000_hqoy.t1	not assigned.annotated	Pentatricopeptide repeat-containing protein At3g26782, mitochondrial OS=Arabidopsis thaliana (sp|q9lw32|pp258_arath : 867.0)	Not assigned	Not assigned	AT3G28660.1	-0.143632	1.91492	1		Bv6_152000_hqoy.t1	-0.120646	1.91492	1		Bv6_152000_hqoy.t1	0.023651	1.91492	1	Bv6_152000_hqoy.t1	2.492	3.3152	2.32627	1.72453	1.9632	2.82674	2.98425	1.794	2.62766	AT3G28660.1
Bv4_092100_frfe.t1	Chromatin organisation.histone modifications.histone lysine methylation.PRC2 histone methylation complex.VRN/FIS/EMF core subcomplexes.component FIE	component FIE of VRN/FIS/EMF core complexes (original description: none)	Chromatin organisation	Chromatin organisation	#N/A	-0.396959	4.89764	0.0928669		Bv4_092100_frfe.t1	0.0760799	4.89764	0.815062		Bv4_092100_frfe.t1	0.473004	4.89764	0.0537997	Bv4_092100_frfe.t1	24.8564	26.4367	26.7542	31.2936	28.1626	25.9608	36.2999	25.6005	19.8988	#N/A
Bv6_136270_soxt.t1	not assigned.not annotated	no hits & (original description: none)	Not assigned not annotated	Not assigned not annotated	#N/A	-0.813996	5.75585	5.53195e-06		Bv6_136270_soxt.t1	-1.51994	5.75585	8.096e-21		Bv6_136270_soxt.t1	-0.70571	5.75585	5.11925e-06	Bv6_136270_soxt.t1	158.474	173.59	174.289	76.9923	87.6052	79.539	53.5717	52.1659	69.3238	#N/A
Bv6_136340_zjog.t1	Cytoskeleton organisation.microtubular network.microtubule dynamics.microtubule (MT) plus-end-tracking.MT plus-end-tracking protein (SPR1)	MT plus-end-tracking protein (SPR1) (original description: none)	Cytoskeleton organisation	Cytoskeleton organisation	#N/A	-0.461608	7.93184	0.00367132		Bv6_136340_zjog.t1	-0.733382	7.93184	2.30912e-06		Bv6_136340_zjog.t1	-0.271732	7.93184	0.0790747	Bv6_136340_zjog.t1	340.635	331.426	340.255	234.01	214.33	211.926	201.844	188.798	213.557	#N/A
Bv5_120940_uaww.t1	not assigned.annotated	Pentatricopeptide repeat-containing protein At1g33350 OS=Arabidopsis thaliana (sp|q9c501|ppr70_arath : 609.0)	Not assigned	Not assigned	#N/A	0.905713	2.46857	0.121928		Bv5_120940_uaww.t1	-0.359923	2.46857	0.419726		Bv5_120940_uaww.t1	-1.26514	2.46857	0.0167511	Bv5_120940_uaww.t1	10.144	10.8978	9.93237	2.6111	3.22017	4.12142	9.69882	6.14567	8.06288	#N/A
Bv6_151940_jjng.t1	not assigned.annotated	Putative pentatricopeptide repeat-containing protein At2g01510 OS=Arabidopsis thaliana (sp|q9s7f4|pp206_arath : 898.0)	Not assigned	Not assigned	#N/A	1.92299	2.02874	0.0173283		Bv6_151940_jjng.t1	1.5578	2.02874	0.0345643		Bv6_151940_jjng.t1	-0.371789	2.02874	1	Bv6_151940_jjng.t1	1.98969	2.32269	1.85388	1.19661	1.06252	1.41656	15.0255	1.9128	1.78476	#N/A
Bv7_172740_sdwm.t2	not assigned.not annotated	no hits & (original description: none)	Not assigned not annotated	Not assigned not annotated	#N/A	-0.0786845	5.01251	0.724191		Bv7_172740_sdwm.t2	1.14861	5.01251	1.29422e-07		Bv7_172740_sdwm.t2	1.22683	5.01251	4.3513e-08	Bv7_172740_sdwm.t2	24.8519	21.7583	28.4182	54.7639	42.3344	41.6767	48.7306	68.0463	49.1564	#N/A
Bv3_070780_odiu.t1	Protein modification.phosphorylation.STE protein kinase superfamily.protein kinase (MAP3K-WNK)	protein kinase (MAP3K-WNK) (original description: none)	Protein modification	Protein modification	AT3G22420.4	-0.0713685	5.1676	0.825788		Bv3_070780_odiu.t1	0.146887	5.1676	0.567008		Bv3_070780_odiu.t1	0.218189	5.1676	0.365825	Bv3_070780_odiu.t1	30.7314	28.6574	30.5119	34.6623	21.5319	26.2005	29.5882	37.5452	31.8502	AT3G22420.4
Bv7_177340_dggy.t1	Redox homeostasis.chloroplast redox homeostasis.ferredoxin-dependent thioredoxin reductase (FTR) complex.subunit beta	subunit beta of ferredoxin-dependent thioredoxin reductase (FTR) complex (original description: none)	Redox homeostasis	Redox homeostasis	#N/A	-0.395344	9.70317	0.049357		Bv7_177340_dggy.t1	0.179585	9.70317	0.372621		Bv7_177340_dggy.t1	0.574927	9.70317	0.00433637	Bv7_177340_dggy.t1	1067.13	1110.89	904.346	1433	1190.91	1004.27	1215.92	1148.91	1104.03	#N/A
Bv1_012210_jywg.t1	Protein homeostasis.proteolysis.metallopeptidase activities.carboxypeptidase activities.M14-class carboxypeptidase (SOL)	carboxypeptidase (SOL) (original description: none)	Protein homeostasis	Protein homeostasis	#N/A	-0.362274	4.38178	0.172783		Bv1_012210_jywg.t1	-0.0504307	4.38178	0.873163		Bv1_012210_jywg.t1	0.311879	4.38178	0.232417	Bv1_012210_jywg.t1	23.4867	26.087	26.5043	27.5433	23.0848	23.8042	36.9983	19.4449	16.5596	#N/A
Bv6_149140_hkoy.t1	RNA processing.pre-mRNA splicing.spliceosome-associated non-snRNP factor activities.splicing factor (RSZ21|22)	RSZ21/22 RNA splicing factor (original description: none)	RNA processing	RNA processing	#N/A	-0.337779	5.8317	0.0553074		Bv6_149140_hkoy.t1	-0.149842	5.8317	0.391673		Bv6_149140_hkoy.t1	0.187958	5.8317	0.289889	Bv6_149140_hkoy.t1	100.403	126.245	127.969	132.92	107.15	78.9598	103.316	119.681	94.9891	#N/A
Bv6_131470_hdca.t1	not assigned.not annotated	no hits & (original description: none)	Not assigned not annotated	Not assigned not annotated	#N/A	-0.109066	2.30709	1		Bv6_131470_hdca.t1	1.69017	2.30709	0.0288569		Bv6_131470_hdca.t1	1.79055	2.30709	0.0208237	Bv6_131470_hdca.t1	1.52066	1.94806	1.10792	4.96724	3.82294	4.48761	5.89662	5.36078	4.25576	#N/A
Bv3_053090_irai.t1	Amino acid metabolism.biosynthesis.aspartate family.aspartate-derived amino acids.lysine.hydroxy-tetrahydrodihydrodipicolinate synthase	hydroxy-tetrahydrodihydrodipicolinate synthase (original description: none)	Amino acid metabolism	Amino acid metabolism	#N/A	-1.39606	4.9148	6.09796e-10		Bv3_053090_irai.t1	0.0911706	4.9148	0.757771		Bv3_053090_irai.t1	1.4872	4.9148	1.27258e-10	Bv3_053090_irai.t1	22.2399	23.2395	22.8815	45.33	49.6052	56.3743	25.4495	23.0202	23.921	#N/A
Bv2_030080_tpty.t1	not assigned.not annotated	no hits & (original description: none)	Not assigned not annotated	Not assigned not annotated	#N/A	0.0985995	8.80797	0.782985		Bv2_030080_tpty.t1	1.41411	8.80797	9.85695e-05		Bv2_030080_tpty.t1	1.31547	8.80797	0.000287126	Bv2_030080_tpty.t1	421.968	116.081	521.038	614.761	627.59	822.293	674.353	1042.8	1087.08	#N/A
Bv3_051920_hyzz.t1	Protein homeostasis.ubiquitin-proteasome system.ubiquitin-fold protein conjugation.ubiquitin conjugation (ubiquitylation).ubiquitin-ligase E3 activities.RING-domain E3 ligase activities.E3 ubiquitin ligase (SINA)	SINA-class E3 ligase (original description: none)	Protein homeostasis	Protein homeostasis	#N/A	1.13295	4.6534	3.13278e-06		Bv3_051920_hyzz.t1	0.172372	4.6534	0.404048		Bv3_051920_hyzz.t1	-0.960644	4.6534	0.000124481	Bv3_051920_hyzz.t1	41.9119	47.4347	43.5186	19.8879	19.2262	14.4884	51.0242	57.608	40.3479	#N/A
Bv4_078790_iupg.t1	Cell cycle organisation.mitosis and meiosis.meiotic recombination.meiotic crossover.RTR Holliday junction dissolution complex.topoisomerase component TOP3-alpha	topoisomerase component TOP3-alpha of RTR Holliday junction dissolution complex (original description: none)	Cell cycle organisation	Cell cycle organisation	#N/A	0.890058	4.72232	0.0938952		Bv4_078790_iupg.t1	1.7401	4.72232	0.00177963		Bv4_078790_iupg.t1	0.845348	4.72232	0.234242	Bv4_078790_iupg.t1	2.74999	2.97476	3.3469	4.74793	4.11666	4.2313	6.84138	6.76372	17.3217	#N/A
Bv6_138530_ywks.t1	Protein modification.phosphorylation.CAMK protein kinase superfamily.SNF1-related protein kinase (SnRK2)	SNF1-related protein kinase (SnRK2) (original description: none)	Protein modification	Protein modification	#N/A	0.20705	4.42767	0.800169		Bv6_138530_ywks.t1	-1.30513	4.42767	0.00929355		Bv6_138530_ywks.t1	-1.51062	4.42767	0.00449573	Bv6_138530_ywks.t1	15.3928	26.1957	16.85	6.20188	6.00957	3.74743	6.47522	6.29392	10.4651	#N/A
Bv9_213160_nwfq.t1	Solute transport.carrier-mediated transport.APC superfamily.AAAP family.amino acid transporter (LHT)	amino acid transporter (LHT) (original description: none)	Solute transport	Solute transport	#N/A	4.01495	3.47635	7.73884e-10		Bv9_213160_nwfq.t1	1.00289	3.47635	0.0201284		Bv9_213160_nwfq.t1	-3.01324	3.47635	1.79399e-05	Bv9_213160_nwfq.t1	6.64146	11.8697	20.7406	1.7395	0.459699	1.33852	40.226	18.9016	19.2184	#N/A
Bv5_113270_epih.t1	Lipid metabolism.fatty acid biosynthesis.plastidial fatty acid synthase (ptFAS) system.acyl carrier protein (ptACP)	acyl carrier protein (ptACP) (original description: none)	Lipid metabolism	Lipid metabolism	#N/A	-1.63565	9.26283	1.44861e-06		Bv5_113270_epih.t1	0.874382	9.26283	0.00995451		Bv5_113270_epih.t1	2.50997	9.26283	9.05511e-13	Bv5_113270_epih.t1	131.388	174.249	167.172	440.642	663.857	994.638	206.243	284.559	368.973	#N/A
Bv2_031130_cghd.t1	RNA biosynthesis.transcriptional regulation.AP2/ERF transcription factor superfamily.transcription factor (ERF)	transcription factor (ERF) (original description: none)	RNA biosynthesis	RNA biosynthesis	#N/A	-2.36004	2.79388	0.00349601		Bv2_031130_cghd.t1	-1.09441	2.79388	0.268569		Bv2_031130_cghd.t1	1.27124	2.79388	0.0742777	Bv2_031130_cghd.t1	9.9243	1.61365	1.35575	10.1175	6.9642	7.93843	2.75651	1.24282	1.79787	#N/A
Bv7_160080_xqpw.t1	not assigned.annotated	UPF0481 protein At3g47200 OS=Arabidopsis thaliana (sp|q9sd53|y3720_arath : 248.0)	Not assigned	Not assigned	#N/A	-2.82331	4.95158	2.63372e-20		Bv7_160080_xqpw.t1	-1.1144	4.95158	0.00213784		Bv7_160080_xqpw.t1	1.71023	4.95158	1.91499e-10	Bv7_160080_xqpw.t1	18.0931	16.508	23.2164	48.9785	53.9088	46.7522	5.73206	10.2252	10.3868	#N/A
Bv4_071510_wmrx.t1	Chromatin organisation.histone modifications.histone phosphorylation.protein kinase (MLK)	protein kinase (MLK) (original description: none)	Chromatin organisation	Chromatin organisation	AT2G25760.1	0.384895	6.90704	0.0269722		Bv4_071510_wmrx.t1	0.198915	6.90704	0.234626		Bv4_071510_wmrx.t1	-0.185999	6.90704	0.301716	Bv4_071510_wmrx.t1	144.117	164.851	152.842	116.451	108.007	95.39	188.995	149.216	187.476	AT2G25760.1
Bv8_194480_wpae.t1	not assigned.annotated	Embryo-specific protein ATS3A OS=Arabidopsis thaliana (sp|q681k2|ats3a_arath : 173.0)	Not assigned	Not assigned	#N/A	-0.190021	7.13437	0.449891		Bv8_194480_wpae.t1	-0.830564	7.13437	0.000559094		Bv8_194480_wpae.t1	-0.640466	7.13437	0.00835354	Bv8_194480_wpae.t1	223.552	160.481	259.982	81.8059	112.784	128.761	142.633	114.957	101.95	#N/A
Bv8_199130_zgfs.t1	Cell cycle organisation.organellar DNA replication.genome stability maintenance.recombinase (RecA)	recombinase (RecA) (original description: none)	Cell cycle organisation	Cell cycle organisation	#N/A	0.245949	4.74144	0.476684		Bv8_199130_zgfs.t1	-2.12938	4.74144	3.89943e-28		Bv8_199130_zgfs.t1	-2.3745	4.74144	6.54894e-28	Bv8_199130_zgfs.t1	86.1996	82.6257	84.0322	12.3178	11.7862	14.0164	18.6604	20.566	17.9317	#N/A
Bv4_071010_giqt.t1	not assigned.annotated	O-fucosyltransferase 20 OS=Arabidopsis thaliana (sp|o64884|oft20_arath : 673.0)	Not assigned	Not assigned	#N/A	1.82973	2.81717	0.000159901		Bv4_071010_giqt.t1	0.551668	2.81717	0.127933		Bv4_071010_giqt.t1	-1.27882	2.81717	0.01712	Bv4_071010_giqt.t1	9.56986	9.21434	11.7357	2.32666	2.45947	4.91848	18.3295	10.1713	16.1016	#N/A
Bv_008340_jotg.t1	Protein modification.phosphorylation.atypical protein kinase families.protein kinase (ABC1)	protein kinase (ABC1) (original description: none)	Protein modification	Protein modification	#N/A	-0.27536	5.16614	0.183979		Bv_008340_jotg.t1	-0.0501197	5.16614	0.813487		Bv_008340_jotg.t1	0.225261	5.16614	0.281593	Bv_008340_jotg.t1	40.1084	43.6947	44.2247	35.5667	43.117	39.1644	39.3521	41.5803	41.9583	#N/A
Bv4_085900_cjcd.t1	not assigned.not annotated	no hits & (original description: none)	Not assigned not annotated	Not assigned not annotated	#N/A	0.442639	5.07933	0.0248647		Bv4_085900_cjcd.t1	0.845601	5.07933	2.06301e-05		Bv4_085900_cjcd.t1	0.402647	5.07933	0.0865971	Bv4_085900_cjcd.t1	33.297	32.1893	23.8224	34.9999	31.8502	26.2212	59.1117	59.458	41.2997	#N/A
Bv4_081360_xqnr.t1	Enzyme classification.EC_1 oxidoreductases.EC_1.13 oxidoreductase acting on single donor with incorporation of molecular oxygen (oxygenase)	Enzyme classification.EC_1 oxidoreductases.EC_1.13 oxidoreductase acting on single donor with incorporation of molecular oxygen (oxygenase)(50.1.12 : 1232.4) & Probable linoleate 9S-lipoxygenase 5 OS=Solanum tuberosum (sp|q43191|lox15_soltu : 1059.0) (original description: none)	Enzyme classification	Enzyme classification	#N/A	-2.0256	4.4914	5.05012e-07		Bv4_081360_xqnr.t1	-0.624625	4.4914	0.167152		Bv4_081360_xqnr.t1	1.40157	4.4914	0.00033912	Bv4_081360_xqnr.t1	16.4428	18.6841	24.9466	36.2215	43.8258	45.063	8.28657	22.6416	7.89985	#N/A
Bv7_170000_qqpr.t1	not assigned.not annotated	no hits & (original description: none)	Not assigned not annotated	Not assigned not annotated	#N/A	-0.726455	5.4213	0.077906		Bv7_170000_qqpr.t1	-1.14403	5.4213	0.00201318		Bv7_170000_qqpr.t1	-0.416812	5.4213	0.252669	Bv7_170000_qqpr.t1	32.9235	41.3529	26.601	15.5562	21.7127	21.9916	20.4397	17.7806	7.05776	#N/A
Bv5_127030_kgxq.t1	not assigned.annotated	Protein MIZU-KUSSEI 1 OS=Arabidopsis thaliana (sp|o22227|miz1_arath : 148.0)	Not assigned	Not assigned	#N/A	1.03262	2.2703	0.167984		Bv5_127030_kgxq.t1	0.250291	2.2703	0.701986		Bv5_127030_kgxq.t1	-0.78326	2.2703	0.333247	Bv5_127030_kgxq.t1	4.55416	2.40623	5.28156	1.54156	2.09514	1.82493	6.6191	4.84955	3.07598	#N/A
Bv9_205280_dwep.t1	Protein homeostasis.ubiquitin-proteasome system.ubiquitin-fold protein conjugation.Cullin-based ubiquitylation complexes.SKP1-CUL1-FBX (SCF) E3 ligase complexes.F-BOX substrate adaptor components.component FBX	component FBX of SCF E3 ubiquitin ligase complex (original description: none)	Protein homeostasis	Protein homeostasis	#N/A	-0.218358	3.77733	0.631352		Bv9_205280_dwep.t1	0.0328756	3.77733	1		Bv9_205280_dwep.t1	0.251202	3.77733	0.54565	Bv9_205280_dwep.t1	12.3825	11.3512	11.4254	9.7342	13.2434	10.0297	8.21271	13.2244	14.325	#N/A
Bv4_097590_ggiy.t1	not assigned.annotated	Nudix hydrolase 26, chloroplastic OS=Arabidopsis thaliana (sp|q9caf2|nud26_arath : 273.0)	Not assigned	Not assigned	#N/A	-0.0399843	5.91935	0.837946		Bv4_097590_ggiy.t1	1.09876	5.91935	1.9226e-08		Bv4_097590_ggiy.t1	1.13847	5.91935	1.7907e-08	Bv4_097590_ggiy.t1	40.4061	39.0474	44.228	74.4384	76.3469	64.0316	98.5437	88.984	76.2144	#N/A
Bv3_049880_ytyu.t1	Cellular respiration.oxidative phosphorylation.NADH dehydrogenase complex.non-core components.component NduFS6	non-core component NduFS6 of NADH dehydrogenase (original description: none)	Cellular respiration	Cellular respiration	#N/A	-0.208604	7.61673	0.178052		Bv3_049880_ytyu.t1	-0.169433	7.61673	0.273134		Bv3_049880_ytyu.t1	0.0391798	7.61673	0.80616	Bv3_049880_ytyu.t1	272.677	288.977	295.502	248.433	221.658	223.536	279.603	220.643	255.709	#N/A
Bv5_111760_ejfj.t1	Protein homeostasis.proteolysis.serine-type peptidase activities.S54-class protease (RBL))	protease (RBL) (original description: none)	Protein homeostasis	Protein homeostasis	#N/A	0.244047	4.64394	0.282345		Bv5_111760_ejfj.t1	0.347029	4.64394	0.108746		Bv5_111760_ejfj.t1	0.102836	4.64394	0.718811	Bv5_111760_ejfj.t1	31.5983	34.4679	27.5289	28.7634	27.7065	22.7004	43.2354	38.5842	36.6057	#N/A
Bv7_162590_fjgh.t1	Solute transport.carrier-mediated transport.DMT superfamily.solute transporter (UmamiT)	solute transporter (UmamiT) (original description: none)	Solute transport	Solute transport	#N/A	-1.9434	4.52237	4.96397e-05		Bv7_162590_fjgh.t1	-1.08357	4.52237	0.0236653		Bv7_162590_fjgh.t1	0.86036	4.52237	0.0600413	Bv7_162590_fjgh.t1	46.5152	53.8962	38.5363	79.5799	71.133	49.0437	5.05359	21.9565	37.7553	#N/A
Bv6_153350_waxo.t1	not assigned.not annotated	no hits & (original description: none)	Not assigned not annotated	Not assigned not annotated	#N/A	-0.552669	5.8614	0.0123557		Bv6_153350_waxo.t1	-0.573335	5.8614	0.00783171		Bv6_153350_waxo.t1	-0.0205966	5.8614	0.932696	Bv6_153350_waxo.t1	145.796	171.709	138.385	157.13	112.279	86.2446	97.6732	105.827	100.955	#N/A
Bv5_118880_dpmw.t1	not assigned.not annotated	no hits & (original description: none)	Not assigned not annotated	Not assigned not annotated	#N/A	0.717005	4.47074	0.170202		Bv5_118880_dpmw.t1	0.334635	4.47074	0.496107		Bv5_118880_dpmw.t1	-0.382967	4.47074	0.516708	Bv5_118880_dpmw.t1	8.462	6.2749	8.36162	3.64549	5.67896	4.54273	5.78882	14.1489	9.12113	#N/A
Bv9_224730_wkzj.t1	not assigned.annotated	Clavaminate synthase-like protein At3g21360 OS=Arabidopsis thaliana (sp|q9lig0|y3136_arath : 503.0)	Not assigned	Not assigned	#N/A	-0.636493	6.05974	0.00191123		Bv9_224730_wkzj.t1	-0.88686	6.05974	7.18225e-06		Bv9_224730_wkzj.t1	-0.250247	6.05974	0.19885	Bv9_224730_wkzj.t1	165.92	148.928	143.277	87.7698	107.593	107.14	77.326	95.6468	73.4948	#N/A
Bv_002770_cjoo.t1	not assigned.annotated	Protein Asterix OS=Arabidopsis thaliana (sp|q9sd88|aster_arath : 149.0)	Not assigned	Not assigned	#N/A	-0.389413	6.23218	0.0367005		Bv_002770_cjoo.t1	0.485728	6.23218	0.0117381		Bv_002770_cjoo.t1	0.875059	6.23218	5.4191e-06	Bv_002770_cjoo.t1	64.0743	67.3804	82.2793	116.971	97.9551	94.2849	107.346	86.6085	103.142	#N/A
Bv4_095070_rmpj.t1	Protein homeostasis.proteolysis.metallopeptidase activities.aminopeptidase activities.M18-class aspartyl aminopeptidase (DAP)	M18-class aspartyl aminopeptidase (DAP) (original description: none)	Protein homeostasis	Protein homeostasis	#N/A	-0.756041	4.97196	0.000968852		Bv4_095070_rmpj.t1	0.431164	4.97196	0.117439		Bv4_095070_rmpj.t1	1.18694	4.97196	1.51233e-06	Bv4_095070_rmpj.t1	19.6092	21.9631	16.2868	30.6027	34.0251	39.4516	24.7025	30.3444	22.6472	#N/A
Bv5_111690_mgfd.t1	Nucleotide metabolism.purines.salvage pathway.adenosine kinase	adenosine kinase (original description: none)	Nucleotide metabolism	Nucleotide metabolism	#N/A	0.0605401	9.99751	0.867495		Bv5_111690_mgfd.t1	0.963429	9.99751	0.00806802		Bv5_111690_mgfd.t1	0.90287	9.99751	0.0130253	Bv5_111690_mgfd.t1	614.44	469.671	619.877	607.507	758.324	1121.13	879.445	620.796	1767.21	#N/A
Bv5_114340_qdqq.t1	not assigned.annotated	NEP1-interacting protein-like 2 OS=Arabidopsis thaliana (sp|q8lba0|nipl2_arath : 160.0)	Not assigned	Not assigned	#N/A	0.260292	5.12918	0.25328		Bv5_114340_qdqq.t1	-0.198278	5.12918	0.350683		Bv5_114340_qdqq.t1	-0.45853	5.12918	0.0376791	Bv5_114340_qdqq.t1	66.7312	76.0151	80.0876	43.2828	45.3238	38.9705	65.8638	66.428	60.7108	#N/A
Bv2_044900_jizk.t1	Photosynthesis.calvin cycle.transketolase	transketolase (original description: none)	Photosynthesis	Calvin_cycle	#N/A	0.594517	6.4562	0.00289772		Bv2_044900_jizk.t1	1.46603	6.4562	1.22821e-12		Bv2_044900_jizk.t1	0.871284	6.4562	6.31202e-05	Bv2_044900_jizk.t1	56.5249	52.4013	63.5995	81.7891	80.7594	85.9309	154.939	124.736	192.859	#N/A
Bv2_038220_jsei.t1	not assigned.not annotated	no hits & (original description: none)	Not assigned not annotated	Not assigned not annotated	#N/A	0.285692	6.24034	0.0627281		Bv2_038220_jsei.t1	1.28296	6.24034	2.67638e-15		Bv2_038220_jsei.t1	0.997057	6.24034	7.46531e-09	Bv2_038220_jsei.t1	59.4022	59.0022	55.2652	100.035	89.4201	83.9205	152.662	142.976	125.015	#N/A
Bv1_018020_upep.t1	not assigned.not annotated	no hits & (original description: none)	Not assigned not annotated	Not assigned not annotated	#N/A	-0.800929	6.65934	1.5569e-05		Bv1_018020_upep.t1	0.0467211	6.65934	0.818841		Bv1_018020_upep.t1	0.847645	6.65934	5.22655e-06	Bv1_018020_upep.t1	74.4859	64.1906	88.596	108.715	105.075	108.251	81.7787	83.0848	68.5779	#N/A
Bv5_113000_ntch.t1	not assigned.annotated	Ubiquitin-conjugating enzyme E2 27 OS=Arabidopsis thaliana (sp|q9fi61|ubc27_arath : 297.0)	Not assigned	Not assigned	#N/A	-0.616075	6.80956	0.00134448		Bv5_113000_ntch.t1	-0.387568	6.80956	0.042729		Bv5_113000_ntch.t1	0.22855	6.80956	0.229534	Bv5_113000_ntch.t1	159.138	140.505	180.182	146.839	158.735	136.921	120.633	130.037	113.948	#N/A
Bv4_085190_omnk.t1	Protein modification.glycosylation.N-linked glycosylation.DPMS dolichol-phosphate-mannose synthase complex.catalytic component DPMS1	catalytic component DPMS1 of DPMS dolichol-phosphate-mannose synthase complex (original description: none)	Protein modification	Protein modification	#N/A	-0.428136	5.5718	0.0979267		Bv4_085190_omnk.t1	-0.506866	5.5718	0.0384773		Bv4_085190_omnk.t1	-0.0785157	5.5718	0.776417	Bv4_085190_omnk.t1	42.5037	40.2091	43.6006	33.6205	32.1503	28.4135	24.5703	30.1243	33.527	#N/A
Bv_012300_yhfx.t1	not assigned.annotated	NADH-ubiquinone oxidoreductase chain 5 OS=Oenothera berteroana (sp|p10330|nu5m_oenbe : 693.0)	Not assigned	Not assigned	ATMG00513.1	-1.56696	2.66124	0.0548615		Bv_012300_yhfx.t1	-2.676	2.66124	1.21491e-05		Bv_012300_yhfx.t1	-1.09874	2.66124	0.0321842	Bv_012300_yhfx.t1	14.6365	6.1625	12.3585	2.63646	4.48336	4.88519	1.6609	1.6641	1.5166	ATMG00513.1
Bv3_049940_asnn.t1	not assigned.annotated	Pentatricopeptide repeat-containing protein At5g04780, mitochondrial OS=Arabidopsis thaliana (sp|q9lz19|pp364_arath : 694.0)	Not assigned	Not assigned	#N/A	0.638195	1.99799	0.726794		Bv3_049940_asnn.t1	-0.83575	1.99799	0.333186		Bv3_049940_asnn.t1	-1.46988	1.99799	0.180213	Bv3_049940_asnn.t1	3.64145	4.83054	2.72324	0.300708	1.4834	1.18661	2.69412	1.38822	1.98812	#N/A
Bv9_213980_zwen.t1	Photosynthesis.photorespiration.hydroxypyruvate reductase (HPR)	hydroxypyruvate reductase (original description: none)	Photosynthesis	Photorespiration	#N/A	-0.96884	10.1755	0.000281535		Bv9_213980_zwen.t1	-0.531187	10.1755	0.045313		Bv9_213980_zwen.t1	0.43766	10.1755	0.0982221	Bv9_213980_zwen.t1	1460.98	1489.59	1521.16	1567.5	1652.03	1544.52	1325.82	927.599	819.088	#N/A
Bv8_182950_wmhy.t2	not assigned.not annotated	no hits & (original description: none)	Not assigned not annotated	Not assigned not annotated	#N/A	0.669969	4.74716	0.0145975		Bv8_182950_wmhy.t2	0.299052	4.74716	0.212801		Bv8_182950_wmhy.t2	-0.37109	4.74716	0.193427	Bv8_182950_wmhy.t2	22.7408	27.1094	23.0477	15.5292	15.1223	13.6485	28.1164	28.6125	32.5055	#N/A
Bv3_067250_naxm.t1	Protein biosynthesis.ribosome biogenesis.large ribosomal subunit (LSU).LSU proteome.component RPL22	component RPL22 of LSU proteome component (original description: none)	Protein biosynthesis	Protein biosynthesis	AT3G05560.1	-0.946878	9.26501	3.87455e-06		Bv3_067250_naxm.t1	-0.343824	9.26501	0.0931855		Bv3_067250_naxm.t1	0.603063	9.26501	0.00305123	Bv3_067250_naxm.t1	622.577	625.23	680.867	595.294	790.516	906.886	524.202	414.129	566.229	AT3G05560.1
Bv3_067850_iocc.t1	Protein homeostasis.ubiquitin-proteasome system.26S proteasome.20S core particle.beta-type components.component beta type-7	component beta type-7 of 26S proteasome (original description: none)	Protein homeostasis	Protein homeostasis	#N/A	-0.332076	7.64551	0.0446179		Bv3_067850_iocc.t1	0.171414	7.64551	0.3007		Bv3_067850_iocc.t1	0.50348	7.64551	0.00234791	Bv3_067850_iocc.t1	192.153	190.274	233.035	248.197	225.01	214.217	266.818	222.092	199.713	#N/A
Bv5_099370_fxzj.t1	Protein modification.phosphorylation.TKL protein kinase superfamily.protein kinase (MAP3K-RAF)	protein kinase (MAP3K-RAF) (original description: none)	Protein modification	Protein modification	#N/A	1.17906	2.38363	0.226758		Bv5_099370_fxzj.t1	0.28817	2.38363	0.803738		Bv5_099370_fxzj.t1	-0.892722	2.38363	0.507962	Bv5_099370_fxzj.t1	2.62467	1.85815	2.44382	0.357642	0.945141	1.48184	3.38926	2.99855	2.10213	#N/A
Bv4_088470_xzhw.t1	not assigned.annotated	CASP-like protein 2D1 OS=Vitis vinifera (sp|a7p0p3|cspl3_vitvi : 176.0)	Not assigned	Not assigned	#N/A	2.44189	4.37537	0.00126723		Bv4_088470_xzhw.t1	-0.93228	4.37537	0.109115		Bv4_088470_xzhw.t1	-3.3737	4.37537	2.63847e-06	Bv4_088470_xzhw.t1	27.235	14.7831	41.9832	1.10535	2.33689	2.61706	12.2985	12.4424	18.6645	#N/A
Bv4_092820_cqnx.t1	Carbohydrate metabolism.sucrose metabolism.biosynthesis.sucrose-phosphate phosphatase	sucrose-phosphate phosphatase (original description: none)	Carbohydrate metabolism	Carbohydrate metabolism	#N/A	-0.774729	4.16852	0.000564018		Bv4_092820_cqnx.t1	0.646752	4.16852	0.021544		Bv4_092820_cqnx.t1	1.421	4.16852	1.94044e-08	Bv4_092820_cqnx.t1	14.7514	15.1306	15.8848	33.316	32.9112	30.8087	21.9609	25.2378	24.237	#N/A
Bv1_012180_ukxf.t1	not assigned.not annotated	no hits & (original description: none)	Not assigned not annotated	Not assigned not annotated	#N/A	0.526392	6.18195	0.00413049		Bv1_012180_ukxf.t1	0.563751	6.18195	0.00153133		Bv1_012180_ukxf.t1	0.0372549	6.18195	0.866839	Bv1_012180_ukxf.t1	61.7315	72.7775	64.9942	58.371	52.0723	50.7909	109.077	105.944	78.5184	#N/A
Bv3_070090_ngts.t1	not assigned.annotated	Hsp70-Hsp90 organizing protein 1 OS=Glycine max (sp|q43468|hsop1_soybn : 89.0)	Not assigned	Not assigned	#N/A	0.103678	5.1189	0.710792		Bv3_070090_ngts.t1	0.260666	5.1189	0.249869		Bv3_070090_ngts.t1	0.156866	5.1189	0.585584	Bv3_070090_ngts.t1	25.5947	30.5639	29.29	24.7202	24.5118	25.8019	31.2719	40.1324	30.435	#N/A
Bv9_208510_iump.t1	Protein homeostasis.ubiquitin-proteasome system.26S proteasome.20S core particle.alpha-type components.component alpha type-7	component alpha type-7 of 26S proteasome (original description: none)	Protein homeostasis	Protein homeostasis	#N/A	-0.325012	7.74131	0.054611		Bv9_208510_iump.t1	0.0522591	7.74131	0.763176		Bv9_208510_iump.t1	0.377268	7.74131	0.0253304	Bv9_208510_iump.t1	228.213	209.488	237.912	251.333	213.696	226.192	251.218	220.788	223.6	#N/A
Bv9_218190_sxzk.t1	not assigned.annotated	Cold-regulated 413 plasma membrane protein 2 OS=Arabidopsis thaliana (sp|q9svl6|crpm2_arath : 268.0)	Not assigned	Not assigned	#N/A	-0.249852	8.61077	0.309304		Bv9_218190_sxzk.t1	0.926013	8.61077	0.000197209		Bv9_218190_sxzk.t1	1.17583	8.61077	2.5406e-06	Bv9_218190_sxzk.t1	208.068	388.975	194.019	629.489	379.562	406.261	473.816	392.145	621.402	#N/A
Bv8_195220_apko.t1	Protein translocation.nucleus.nucleocytoplasmic transport.Ran GTPase	Ran GTPase (original description: none)	Protein translocation	Protein translocation	AT5G20020.1	-0.366677	6.38337	0.265649		Bv8_195220_apko.t1	1.37879	6.38337	7.51279e-05		Bv8_195220_apko.t1	1.74508	6.38337	5.44195e-07	Bv8_195220_apko.t1	27.0582	37.4963	34.4226	63.75	116.129	81.1642	76.8512	128.716	52.8477	AT5G20020.1
Bv8_198840_wuaq.t1	Vesicle trafficking.Coat protein I (COPI) coatomer machinery.coat protein recruiting.ARF-GTPase	ARF-GTPase (original description: none)	Vesicle trafficking	Vesicle trafficking	#N/A	-0.00814574	6.19463	1		Bv8_198840_wuaq.t1	0.262975	6.19463	0.14073		Bv8_198840_wuaq.t1	0.271068	6.19463	0.140199	Bv8_198840_wuaq.t1	62.9728	61.8357	73.6952	66.3026	56.6765	65.6172	72.0257	73.2637	91.2788	#N/A
Bv3_066080_qmgn.t1	not assigned.annotated	Peroxidase 66 OS=Arabidopsis thaliana (sp|q9lt91|per66_arath : 449.0)	Not assigned	Not assigned	#N/A	-2.64262	4.04755	0.00434764		Bv3_066080_qmgn.t1	-3.8473	4.04755	3.64913e-07		Bv3_066080_qmgn.t1	-1.18894	4.04755	0.0499925	Bv3_066080_qmgn.t1	19.5761	13.141	21.4273	1.41628	5.53285	11.3719	0.271929	2.32948	0.79812	#N/A
Bv5_124330_ayrk.t1	Amino acid metabolism.degradation.arginine.urease accessory protein activities.urease accessory protein (ureG)	urease accessory protein (ureG) (original description: none)	Amino acid metabolism	Amino acid metabolism	AT2G34470.2	2.18256	6.9405	1.43259e-11		Bv5_124330_ayrk.t1	1.61927	6.9405	2.65264e-07		Bv5_124330_ayrk.t1	-0.563367	6.9405	0.0777852	Bv5_124330_ayrk.t1	196.902	187.17	191.773	164.531	103.206	42.7163	669.733	636.926	455.782	AT2G34470.2
Bv4_079270_tmfk.t1	Protein biosynthesis.ribosome biogenesis.large ribosomal subunit (LSU).LSU proteome.component RPL31	component RPL31 of LSU proteome component (original description: none)	Protein biosynthesis	Protein biosynthesis	#N/A	-1.04125	9.57987	1.50281e-07		Bv4_079270_tmfk.t1	0.168205	9.57987	0.396618		Bv4_079270_tmfk.t1	1.20945	9.57987	1.2227e-09	Bv4_079270_tmfk.t1	613.326	620.099	701.885	950.447	1185.72	1368.34	717.793	613.432	822.37	#N/A
Bv4_090890_sysn.t1	not assigned.annotated	Phosphatidylinositol/phosphatidylcholine transfer protein SFH1 OS=Arabidopsis thaliana (sp|f4jle5|sfh1_arath : 93.2)	Not assigned	Not assigned	#N/A	0.616672	7.4988	0.000817639		Bv4_090890_sysn.t1	-0.170755	7.4988	0.333117		Bv4_090890_sysn.t1	-0.787419	7.4988	1.76001e-05	Bv4_090890_sysn.t1	292.083	252.6	278.615	124.992	123.585	126.521	208.171	256.177	262.421	#N/A
Bv7_165880_nito.t1	Phytohormone action.cytokinin.perception and signal transduction.signal transducer (AHP)	AHP-type cytokinin signal transducer (original description: none)	Phytohormone action	Phytohormone action	#N/A	0.343131	6.93125	0.0532353		Bv7_165880_nito.t1	0.671637	6.93125	0.000134861		Bv7_165880_nito.t1	0.328455	6.93125	0.0733746	Bv7_165880_nito.t1	161.448	140.454	155.06	151.439	152.404	147.743	242.742	249.529	231.473	#N/A
Bv1_020200_esno.t1	RNA biosynthesis.DNA-dependent RNA polymerase (Pol) complexes.Pol I-V shared regulatory components.subunit 6	subunit 6 of RNA polymerase (original description: none)	RNA biosynthesis	RNA biosynthesis	#N/A	0.255728	7.93831	0.0805101		Bv1_020200_esno.t1	0.402151	7.93831	0.00544748		Bv1_020200_esno.t1	0.146406	7.93831	0.321946	Bv1_020200_esno.t1	295.369	345.966	312.893	266.981	282.22	281.268	446.824	418.512	387.938	#N/A
Bv6_132580_zkyr.t2	Solute transport.carrier-mediated transport.DMT superfamily.NST-TPT group.nucleotide sugar transporter (GONST1|2|3|4)	nucleotide sugar transporter (GONST1|2|3|4) (original description: none)	Solute transport	Solute transport	#N/A	0.66914	4.00014	0.0129606		Bv6_132580_zkyr.t2	0.504772	4.00014	0.0402798		Bv6_132580_zkyr.t2	-0.164665	4.00014	0.569358	Bv6_132580_zkyr.t2	20.6712	25.1893	18.9406	16.8128	13.4145	15.2515	33.5791	27.6337	30.3321	#N/A
Bv6_130690_ccpm.t1	Vesicle trafficking.clathrin coated vesicle (CCV) machinery.AP-2 cargo adaptor complex.small subunit sigma (AP2S)	small subunit sigma of AP-2 cargo adaptor complex (original description: none)	Vesicle trafficking	Vesicle trafficking	AT1G47830.1	0.046852	6.16023	0.822325		Bv6_130690_ccpm.t1	0.145515	6.16023	0.399095		Bv6_130690_ccpm.t1	0.0986408	6.16023	0.594725	Bv6_130690_ccpm.t1	93.0564	79.5235	98.3533	67.8394	71.877	88.2664	94.8178	89.904	112.75	AT1G47830.1
Bv7_158990_ywag.t1	not assigned.annotated	Vacuolar protein sorting-associated protein 55 homolog OS=Arabidopsis thaliana (sp|q9ast6|vsp55_arath : 119.0)	Not assigned	Not assigned	#N/A	0.481667	5.994	0.00838159		Bv7_158990_ywag.t1	0.802376	5.994	8.83708e-06		Bv7_158990_ywag.t1	0.320554	5.994	0.115816	Bv7_158990_ywag.t1	58.1169	55.525	62.6739	69.8739	53.7688	50.0058	112.491	107.222	86.3403	#N/A
Bv5_126970_ryox.t1	Cell cycle organisation.DNA replication.elongation.DNA-tracking platform.PCNA sliding clamp loader complex.component RFC3	component RFC3 of PCNA sliding clamp loader complex (original description: none)	Cell cycle organisation	Cell cycle organisation	#N/A	0.0901269	4.91687	0.701391		Bv5_126970_ryox.t1	1.19259	4.91687	1.43537e-08		Bv5_126970_ryox.t1	1.10197	4.91687	9.18079e-07	Bv5_126970_ryox.t1	20.0323	26.302	25.6866	36.5197	42.132	43.3818	58.1929	55.3389	50.5681	#N/A
Bv8_197520_dxie.t1	not assigned.annotated	Cytochrome B5-like protein OS=Arabidopsis thaliana (sp|o22704|cyp5f_arath : 137.0)	Not assigned	Not assigned	#N/A	-0.174778	4.57473	0.490322		Bv8_197520_dxie.t1	-0.125491	4.57473	0.610396		Bv8_197520_dxie.t1	0.0493481	4.57473	0.822341	Bv8_197520_dxie.t1	33.02	29.6704	34.8995	27.0394	26.8679	25.6078	30.0351	34.0662	24.7932	#N/A
Bv8_199280_kzxt.t1	Secondary metabolism.terpenoids.carotenoid biosynthesis.carotenes.lycopene epsilon cyclase (LCY-e)	lycopene epsilon cyclase (LCY-e) (original description: none)	Secondary metabolism	Secondary metabolism	#N/A	-0.777445	7.33986	0.000377305		Bv8_199280_kzxt.t1	-0.637345	7.33986	0.00342903		Bv8_199280_kzxt.t1	0.140147	7.33986	0.514942	Bv8_199280_kzxt.t1	261.491	258.506	234.561	220.492	211.602	222.087	149.601	192.851	140.854	#N/A
Bv2_028190_kwuc.t1	Protein biosynthesis.ribosome biogenesis.large ribosomal subunit (LSU).LSU proteome.component RPL7a	component RPL7a of LSU proteome component (original description: none)	Protein biosynthesis	Protein biosynthesis	AT3G62870.1	-1.00415	9.73922	2.01282e-06		Bv2_028190_kwuc.t1	0.131959	9.73922	0.532657		Bv2_028190_kwuc.t1	1.13611	9.73922	8.25919e-08	Bv2_028190_kwuc.t1	633.888	649.363	736.055	949.131	1212.88	1314.81	743.264	637.114	811.819	AT3G62870.1
Bv5_102970_rtmh.t1	Solute transport.carrier-mediated transport.solute transporter (MTCC)	solute transporter (MTCC) (original description: none)	Solute transport	Solute transport	#N/A	-1.18413	5.12873	1.48044e-06		Bv5_102970_rtmh.t1	0.171247	5.12873	0.591552		Bv5_102970_rtmh.t1	1.35528	5.12873	4.76149e-08	Bv5_102970_rtmh.t1	22.7435	19.6941	21.903	45.1988	43.0084	41.9042	21.0603	20.2402	30.6894	#N/A
Bv5_120320_miwd.t1	not assigned.annotated	Auxin-responsive protein IAA7 OS=Arabidopsis thaliana (sp|q38825|iaa7_arath : 289.0)	Not assigned	Not assigned	AT2G33310.1	-2.56941	7.38403	1.70423e-18		Bv5_120320_miwd.t1	-3.42284	7.38403	7.38069e-32		Bv5_120320_miwd.t1	-0.852738	7.38403	0.000703517	Bv5_120320_miwd.t1	260.708	208.61	435.111	157.164	130.371	107.596	18.5955	39.5532	25.5554	AT2G33310.1
Bv5_106970_xzta.t1	Chromatin organisation.histone modifications.histone lysine methylation.JmjC group histone demethylase activities.histone demethylase (PKDM8)	histone demethylase (PKDM8) (original description: none)	Chromatin organisation	Chromatin organisation	#N/A	0.671471	3.30841	0.327419		Bv5_106970_xzta.t1	-0.314795	3.30841	0.636343		Bv5_106970_xzta.t1	-0.985659	3.30841	0.099119	Bv5_106970_xzta.t1	8.77982	6.90293	6.62035	3.32147	2.97333	2.4088	4.31688	6.13021	7.3028	#N/A
Bv7_172150_pptz.t1	not assigned.annotated	Pentatricopeptide repeat-containing protein At5g18475 OS=Arabidopsis thaliana (sp|q3e9f0|pp392_arath : 533.0)	Not assigned	Not assigned	#N/A	-0.410055	2.34955	0.804719		Bv7_172150_pptz.t1	-1.30795	2.34955	0.0375068		Bv7_172150_pptz.t1	-0.893259	2.34955	0.189252	Bv7_172150_pptz.t1	5.53508	8.50894	5.74667	2.77242	2.33538	3.12819	2.78841	2.51441	2.41963	#N/A
Bv1_018270_qrat.t1	Cell wall organisation.sporopollenin.biosynthesis.hydroxyalkyl alpha-pyrone synthase	hydroxyalkyl alpha-pyrone synthase (original description: none)	Cell wall organisation	Cell wall organisation	#N/A	-0.324048	2.59353	0.803738		Bv1_018270_qrat.t1	-0.327453	2.59353	0.647846		Bv1_018270_qrat.t1	-0.00191731	2.59353	1	Bv1_018270_qrat.t1	3.72979	4.43097	2.50987	2.98035	2.42344	2.98539	3.05579	4.07337	1.24784	#N/A
Bv2_030690_pdfh.t1	Protein biosynthesis.ribosome biogenesis.large ribosomal subunit (LSU).LSU proteome.component RPL36	component RPL36 of LSU proteome component (original description: none)	Protein biosynthesis	Protein biosynthesis	#N/A	-0.727836	9.5955	0.000435894		Bv2_030690_pdfh.t1	0.363691	9.5955	0.0797309		Bv2_030690_pdfh.t1	1.09152	9.5955	1.63404e-07	Bv2_030690_pdfh.t1	551.698	551.906	635.723	823.623	964.725	1116.15	735.537	568.947	908.151	#N/A
Bv6_153540_qoyx.t1	RNA biosynthesis.transcriptional regulation.transcription factor (NAC)	transcription factor (NAC) (original description: none)	RNA biosynthesis	RNA biosynthesis	#N/A	1.35887	6.42512	0.0597601		Bv6_153540_qoyx.t1	0.486964	6.42512	0.492454		Bv6_153540_qoyx.t1	-0.871949	6.42512	0.221821	Bv6_153540_qoyx.t1	74.0293	333.464	69.4942	153.805	43.9303	12.6098	306.196	256.027	106.055	#N/A
Bv_005320_amap.t1	Photosynthesis.photophosphorylation.photosystem II.assembly and maintenance.assembly factor (TerC)	TerC protein involved in PS-II assembly (original description: none)	Photosynthesis	Photophosphorylation	#N/A	-0.269895	5.72602	0.19796		Bv_005320_amap.t1	-0.0586073	5.72602	0.823822		Bv_005320_amap.t1	0.211306	5.72602	0.297539	Bv_005320_amap.t1	55.4757	59.6336	53.9146	59.1449	47.6234	47.4528	61.9734	52.7181	46.6028	#N/A
Bv2_038010_xyjf.t2	Protein modification.phosphorylation.atypical protein kinase families.protein kinase (ABC1)	protein kinase (ABC1) (original description: none)	Protein modification	Protein modification	#N/A	1.6078	3.8597	6.48215e-08		Bv2_038010_xyjf.t2	0.365338	3.8597	0.113473		Bv2_038010_xyjf.t2	-1.24268	3.8597	0.000117531	Bv2_038010_xyjf.t2	24.2235	31.9283	20.2806	7.36899	7.40014	10.4683	33.9772	29.2842	34.7105	#N/A
Bv8_193840_tpim.t1	not assigned.not annotated	no hits & (original description: none)	Not assigned not annotated	Not assigned not annotated	#N/A	0.359979	6.62102	0.0307715		Bv8_193840_tpim.t1	-0.375748	6.62102	0.0136169		Bv8_193840_tpim.t1	-0.735693	6.62102	5.03401e-06	Bv8_193840_tpim.t1	176.197	172.488	174.613	86.7857	85.2954	75.2747	144.38	142.019	114.641	#N/A
Bv8_202010_iofh.t1	Cytoskeleton organisation.actin and tubulin folding.Prefoldin co-chaperone complex.component PFD6	component PFD6 of Prefoldin co-chaperone complex (original description: none)	Cytoskeleton organisation	Cytoskeleton organisation	#N/A	-0.157355	6.67664	0.450717		Bv8_202010_iofh.t1	0.353274	6.67664	0.0827925		Bv8_202010_iofh.t1	0.51056	6.67664	0.0135548	Bv8_202010_iofh.t1	67.035	63.1912	64.6929	73.0299	74.1322	71.5064	89.2884	75.1067	82.9216	#N/A
Bv4_071380_rxdg.t1	not assigned.not annotated	no hits & (original description: none)	Not assigned not annotated	Not assigned not annotated	#N/A	-0.418481	7.01786	0.127031		Bv4_071380_rxdg.t1	-0.310365	7.01786	0.257096		Bv4_071380_rxdg.t1	0.108135	7.01786	0.695359	Bv4_071380_rxdg.t1	311.392	253.325	259.084	233.537	229.625	235.292	249.67	197.082	212.315	#N/A
Bv9_206750_aefc.t1	Photosynthesis.photophosphorylation.cytochrome b6/f complex.Rieske iron-sulfur component PetC	Rieske iron-sulfur component PetC of cytochrome b6/f complex (original description: none)	Photosynthesis	Photophosphorylation	#N/A	-0.0344667	11.6552	0.875952		Bv9_206750_aefc.t1	0.501446	11.6552	0.0229762		Bv9_206750_aefc.t1	0.53591	11.6552	0.0151759	Bv9_206750_aefc.t1	2454.19	2798.35	2353.37	3050.71	2868.63	2766.08	3552.86	3631.18	3516.15	#N/A
Bv3_062540_eapt.t1	Cell cycle organisation.organelle division.mitochondrion and peroxisome division.DRP3-recruiting factor (FIS1)	FIS1 DRP3-dynamin recruiting factor (original description: none)	Cell cycle organisation	Cell cycle organisation	#N/A	-0.521362	7.1433	0.00434078		Bv3_062540_eapt.t1	-0.305209	7.1433	0.0931945		Bv3_062540_eapt.t1	0.216177	7.1433	0.233212	Bv3_062540_eapt.t1	212.757	214.132	228.748	223.392	193.839	183.17	147.921	173.292	205.366	#N/A
Bv3_070580_tkyp.t1	not assigned.not annotated	no hits & (original description: none)	Not assigned not annotated	Not assigned not annotated	#N/A	-2.08666	6.58843	2.1334e-12		Bv3_070580_tkyp.t1	-1.73842	6.58843	4.95659e-09		Bv3_070580_tkyp.t1	0.349007	6.58843	0.181709	Bv3_070580_tkyp.t1	67.7779	67.233	62.9669	74.5905	59.6339	64.5542	38.9019	10.9562	8.75886	#N/A
Bv4_093940_epix.t1	not assigned.annotated	Multiprotein-bridging factor 1b OS=Arabidopsis thaliana (sp|q9lxt3|mbf1b_arath : 239.0)	Not assigned	Not assigned	#N/A	0.191786	9.24424	0.180319		Bv4_093940_epix.t1	0.101862	9.24424	0.474276		Bv4_093940_epix.t1	-0.0899263	9.24424	0.532211	Bv4_093940_epix.t1	755.011	801.969	776.612	619.373	584.68	523.786	822.336	814.286	850.112	#N/A
Bv5_108510_yagc.t1	Cell wall organisation.pectin.modification and degradation.pectin acetylesterase	pectin acetylesterase (original description: none)	Cell wall organisation	Cell wall organisation	#N/A	0.272487	6.66648	0.54354		Bv5_108510_yagc.t1	0.233258	6.66648	0.587129		Bv5_108510_yagc.t1	-0.0393486	6.66648	0.960197	Bv5_108510_yagc.t1	36.5302	18.7486	25.7592	23.1489	19.1794	19.7956	37.8578	33.6501	23.3656	#N/A
Bv4_086180_naik.t1	Protein homeostasis.ubiquitin-proteasome system.ubiquitin-fold protein conjugation.ubiquitin conjugation (ubiquitylation).ubiquitin-conjugating E2 protein (UBC)	ubiquitin-conjugating E2 protein (original description: none)	Protein homeostasis	Protein homeostasis	#N/A	0.0678578	7.78856	0.71099		Bv4_086180_naik.t1	1.12694	7.78856	9.43559e-10		Bv4_086180_naik.t1	1.05899	7.78856	1.41567e-08	Bv4_086180_naik.t1	126.466	131.941	125.785	227.735	206.366	196.914	274.947	289.405	270.171	#N/A
Bv8_198590_wkuz.t1	Lipid metabolism.lipid degradation.glycerol metabolism.glycerol-3-phosphatase	glycerol-3-phosphatase (original description: none)	Lipid metabolism	Lipid metabolism	#N/A	0.0670426	5.54955	0.799072		Bv8_198590_wkuz.t1	1.0392	5.54955	1.07156e-05		Bv8_198590_wkuz.t1	0.971718	5.54955	9.06368e-05	Bv8_198590_wkuz.t1	23.1048	22.7736	27.4346	30.0761	39.573	43.6721	40.0358	52.8814	57.1974	#N/A
Bv7_177180_fgkf.t1	not assigned.annotated	Rhodanese-like domain-containing protein 11, chloroplastic OS=Arabidopsis thaliana (sp|q0wwt7|str11_arath : 377.0)	Not assigned	Not assigned	#N/A	0.0832562	7.27299	0.706757		Bv7_177180_fgkf.t1	1.53481	7.27299	4.55063e-11		Bv7_177180_fgkf.t1	1.45134	7.27299	8.74067e-10	Bv7_177180_fgkf.t1	64.5771	70.1029	61.9261	142.529	136.365	144.61	193.291	138.342	232.446	#N/A
Bv_010600_puhd.t1	RNA processing.RNA 5-end cap adding.mRNA cap methyltransferase	mRNA cap methyltransferase (original description: none)	RNA processing	RNA processing	#N/A	-0.392919	4.99291	0.0265652		Bv_010600_puhd.t1	0.153893	4.99291	0.38852		Bv_010600_puhd.t1	0.546768	4.99291	0.00211556	Bv_010600_puhd.t1	43.3787	45.1879	47.2369	53.6462	49.6855	52.9963	49.5122	49.9378	50.7675	#N/A
Bv6_132400_qzuh.t1	not assigned.not annotated	no hits & (original description: none)	Not assigned not annotated	Not assigned not annotated	#N/A	-1.23529	2.23729	0.118678		Bv6_132400_qzuh.t1	0.998164	2.23729	0.453249		Bv6_132400_qzuh.t1	2.22246	2.23729	0.0225245	Bv6_132400_qzuh.t1	1.53302	0.226603	0.628273	2.47638	3.65105	3.85735	1.5115	2.27163	1.33089	#N/A
Bv9_221290_hwtg.t1	RNA biosynthesis.transcriptional regulation.transcription factor (bHLH)	transcription factor (bHLH) (original description: none)	RNA biosynthesis	RNA biosynthesis	#N/A	1.40348	5.10892	4.34006e-10		Bv9_221290_hwtg.t1	1.49838	5.10892	6.33729e-12		Bv9_221290_hwtg.t1	0.0944655	5.10892	0.751615	Bv9_221290_hwtg.t1	39.2187	29.5572	27.3813	32.1901	24.613	24.1185	75.0945	118.261	78.1148	#N/A
Bv_005310_dhrx.t3	Multi-process regulation.circadian clock system.time-of-day-dependent expressed repressor (PRR)	PRR circadian clock time-of-day-dependent expressed repressor (original description: none)	Multi-process regulation	Multi-process regulation	#N/A	-0.810248	7.02108	3.59302e-05		Bv_005310_dhrx.t3	-1.57732	7.02108	1.50153e-16		Bv_005310_dhrx.t3	-0.766968	7.02108	3.501e-05	Bv_005310_dhrx.t3	398.697	370.582	409.62	218.329	174.951	153.525	158.293	118.367	115.317	#N/A
Bv4_085680_ocjg.t1	Vesicle trafficking.regulation of membrane tethering and fusion.RAB-GTPase-activating protein (RAB-GAP)	RAB-GTPase-activating protein (RAB-GAP) (original description: none)	Vesicle trafficking	Vesicle trafficking	#N/A	0.923767	4.97843	9.41573e-07		Bv4_085680_ocjg.t1	0.489298	4.97843	0.00325125		Bv4_085680_ocjg.t1	-0.434603	4.97843	0.0321381	Bv4_085680_ocjg.t1	43.5997	41.7604	58.5999	31.5254	28.936	23.3181	59.5755	78.2585	63.2284	#N/A
Bv6_129170_gjgc.t1	not assigned.annotated	GTPase ERA-like, chloroplastic OS=Arabidopsis thaliana (sp|q8vz74|era_arath : 469.0)	Not assigned	Not assigned	#N/A	-1.24391	5.86888	9.73581e-11		Bv6_129170_gjgc.t1	0.246412	5.86888	0.270671		Bv6_129170_gjgc.t1	1.49024	5.86888	4.31472e-14	Bv6_129170_gjgc.t1	34.5076	46.2144	36.0146	88.2254	81.7034	88.7573	49.9439	43.0751	44.6363	#N/A
Bv_010340_arjn.t1	Cellular respiration.oxidative phosphorylation.cytochrome c oxidase complex.core components.component COX1	component COX1 of cytochrome c oxidase complex (original description: none)	Cellular respiration	Cellular respiration	ATMG01360.1	-1.29112	2.77625	0.0655213		Bv_010340_arjn.t1	-1.83936	2.77625	0.00190779		Bv_010340_arjn.t1	-0.542306	2.77625	0.326293	Bv_010340_arjn.t1	10.9623	5.91376	10.6173	4.38537	4.77071	5.5947	1.33012	2.84862	3.18822	ATMG01360.1
Bv1_015960_iztr.t1	Solute transport.primary active transport.ABC superfamily.ABC2 family.subfamily ABCG transporter	subfamily ABCG transporter (original description: none)	Solute transport	Solute transport	#N/A	0.522446	2.20006	0.760446		Bv1_015960_iztr.t1	-2.56446	2.20006	5.82797e-06		Bv1_015960_iztr.t1	-3.07929	2.20006	1.80476e-06	Bv1_015960_iztr.t1	10.146	20.4437	8.70933	1.15617	1.10577	1.10799	5.05611	0	1.23198	#N/A
Bv9_218750_ekdw.t1	Enzyme classification.EC_1 oxidoreductases.EC_1.3 oxidoreductase acting on CH-CH group of donor	(+)-pulegone reductase OS=Mentha piperita (sp|q6wau0|pulr_menpi : 129.0) & Enzyme classification.EC_1 oxidoreductases.EC_1.3 oxidoreductase acting on CH-CH group of donor(50.1.3 : 121.2) (original description: none)	Enzyme classification	Enzyme classification	#N/A	-0.992743	6.22805	5.87002e-05		Bv9_218750_ekdw.t1	-0.023263	6.22805	0.938777		Bv9_218750_ekdw.t1	0.969489	6.22805	8.76868e-05	Bv9_218750_ekdw.t1	75.5095	79.359	71.7606	133.06	107.835	109.304	64.6588	70.8142	85.8474	#N/A
Bv6_150480_utfx.t1	not assigned.not annotated	no hits & (original description: none)	Not assigned not annotated	Not assigned not annotated	#N/A	0.263585	6.09057	0.533969		Bv6_150480_utfx.t1	-0.0160852	6.09057	0.98491		Bv6_150480_utfx.t1	-0.279669	6.09057	0.506563	Bv6_150480_utfx.t1	60.9972	37.5094	92.3838	48.8586	33.7664	41.2119	72.9377	60.0089	54.4706	#N/A
Bv7_163130_oqmj.t1	not assigned.annotated	ARM REPEAT PROTEIN INTERACTING WITH ABF2 OS=Arabidopsis thaliana (sp|b9dht4|aria_arath : 947.0)	Not assigned	Not assigned	AT5G19330.1	-0.702412	2.86354	0.607447		Bv7_163130_oqmj.t1	-0.572863	2.86354	0.454776		Bv7_163130_oqmj.t1	0.13267	2.86354	1	Bv7_163130_oqmj.t1	1.84362	3.49727	4.40747	2.28313	2.41346	3.74906	2.46879	1.74915	2.17379	AT5G19330.1
Bv4_076150_mycw.t1	Protein biosynthesis.ribosome biogenesis.large ribosomal subunit (LSU).LSU proteome.component RPL19	component RPL19 of LSU proteome component (original description: none)	Protein biosynthesis	Protein biosynthesis	AT1G02780.1	-1.82105	6.14119	6.8771e-14		Bv4_076150_mycw.t1	0.00448671	6.14119	1		Bv4_076150_mycw.t1	1.82555	6.14119	5.25669e-14	Bv4_076150_mycw.t1	34.249	36.3666	44.4039	90.2619	113.304	117.186	36.0242	29.8605	48.474	AT1G02780.1
Bv1_008700_ytge.t1	not assigned.annotated	Protein EXORDIUM OS=Arabidopsis thaliana (sp|q9zpe7|exo_arath : 413.0)	Not assigned	Not assigned	#N/A	1.37826	3.06459	0.177316		Bv1_008700_ytge.t1	1.00902	3.06459	0.307043		Bv1_008700_ytge.t1	-0.372663	3.06459	0.848732	Bv1_008700_ytge.t1	2.831	4.97084	1.47664	1.7463	1.01529	2.79085	5.12098	6.71675	7.10518	#N/A
Bv_014620_arpz.t1	not assigned.not annotated	no hits & (original description: none)	Not assigned not annotated	Not assigned not annotated	#N/A	-0.608893	8.26447	0.0058301		Bv_014620_arpz.t1	-0.267489	8.26447	0.226969		Bv_014620_arpz.t1	0.34142	8.26447	0.118458	Bv_014620_arpz.t1	298.772	249.912	319.451	348.615	287.234	233.255	273.199	191.103	249.874	#N/A
Bv9_220520_simc.t1	DNA damage response.base excision repair (BER).DNA repair protein (XRCC1)	DNA repair protein (XRCC1) (original description: none)	DNA damage response	DNA damage response	#N/A	0.6035	4.62324	0.0287173		Bv9_220520_simc.t1	0.585708	4.62324	0.0204181		Bv9_220520_simc.t1	-0.0181609	4.62324	1	Bv9_220520_simc.t1	20.0843	19.5176	18.6868	17.8255	14.3566	13.1302	28.2758	31.8884	26.9773	#N/A
Bv7_159440_zzfu.t1	not assigned.not annotated	no hits & (original description: none)	Not assigned not annotated	Not assigned not annotated	#N/A	-0.661062	8.34005	0.000864596		Bv7_159440_zzfu.t1	-0.391708	8.34005	0.0480363		Bv7_159440_zzfu.t1	0.269368	8.34005	0.172273	Bv7_159440_zzfu.t1	490.708	472.091	486.979	463.634	479.512	432.334	356.432	434.654	310.214	#N/A
Bv8_189230_judk.t1	not assigned.annotated	Alcohol dehydrogenase-like 6 OS=Arabidopsis thaliana (sp|q8leb2|adhl6_arath : 560.0)	Not assigned	Not assigned	#N/A	0.808216	4.15624	0.1854		Bv8_189230_judk.t1	-0.723887	4.15624	0.099045		Bv8_189230_judk.t1	-1.53096	4.15624	0.00438306	Bv8_189230_judk.t1	10.5377	8.80935	13.7471	2.14261	3.36676	3.29054	6.55051	5.97551	7.24325	#N/A
Bv5_101800_htur.t1	Solute transport.carrier-mediated transport.MOP superfamily.MATE family.metabolite transporter (DTX)	metabolite transporter (DTX) (original description: none)	Solute transport	Solute transport	#N/A	-0.463997	3.06158	0.361163		Bv5_101800_htur.t1	-0.46079	3.06158	0.392485		Bv5_101800_htur.t1	0.00404971	3.06158	1	Bv5_101800_htur.t1	9.4573	13.5788	5.48716	5.73144	10.1598	6.6284	6.42762	7.40026	6.67021	#N/A
Bv1_005930_jsht.t1	RNA processing.RNA 3-end processing.mRNA polyadenylation.Cleavage Factor I (CF-Im) complex.component CPFS5/CFIm25	component CPFS5/CFIm25 of Cleavage Factor I (CF-Im) complex (original description: none)	RNA processing	RNA processing	#N/A	0.300581	6.49717	0.0783296		Bv1_005930_jsht.t1	0.755714	6.49717	1.09747e-05		Bv1_005930_jsht.t1	0.455027	6.49717	0.0125932	Bv1_005930_jsht.t1	81.2102	86.0881	77.2776	101.853	87.5303	75.0827	146.008	130.238	134.169	#N/A
Bv1_013330_jxeu.t1	Solute transport.carrier-mediated transport.MOP superfamily.MATE family.metabolite transporter (DTX)	metabolite transporter (DTX) (original description: none)	Solute transport	Solute transport	#N/A	0.0546924	4.94039	1		Bv1_013330_jxeu.t1	-3.27453	4.94039	2.57088e-21		Bv1_013330_jxeu.t1	-3.32679	4.94039	5.01585e-20	Bv1_013330_jxeu.t1	74.8077	73.3569	75.0651	5.94241	7.00641	4.27495	7.99432	6.03977	8.53989	#N/A
Bv6_143610_xptg.t1	not assigned.not annotated	no hits & (original description: none)	Not assigned not annotated	Not assigned not annotated	#N/A	-0.529709	5.34607	0.00233176		Bv6_143610_xptg.t1	-0.414962	5.34607	0.0128985		Bv6_143610_xptg.t1	0.114843	5.34607	0.512635	Bv6_143610_xptg.t1	67.6697	79.1803	77.0102	79.2929	56.9572	54.7798	62.3787	60.8521	43.6283	#N/A
Bv4_091600_uotc.t1	not assigned.not annotated	no hits & (original description: none)	Not assigned not annotated	Not assigned not annotated	#N/A	3.29315	3.45038	5.26698e-11		Bv4_091600_uotc.t1	1.12687	3.45038	0.00249274		Bv4_091600_uotc.t1	-2.16724	3.45038	0.000198989	Bv4_091600_uotc.t1	7.86935	21.6088	14.2785	3.5561	2.86406	1.00233	25.8272	30.561	38.8933	#N/A
Bv3_064090_nyck.t1	Protein biosynthesis.organelle machinery.plastidial ribosome.large ribosomal subunit proteome.component psPSRP5	component psPSRP5 of large ribosomal subunit proteome (original description: none)	Protein biosynthesis	Protein biosynthesis	#N/A	-1.8081	8.34494	8.87088e-07		Bv3_064090_nyck.t1	0.502585	8.34494	0.165066		Bv3_064090_nyck.t1	2.31067	8.34494	7.49343e-10	Bv3_064090_nyck.t1	252.499	284.809	263.217	1166.87	983.475	982.033	330.245	408.552	389.175	#N/A
Bv5_102760_tung.t1	Protein biosynthesis.organelle machinery.mitochondrial ribosome.large ribosomal subunit proteome.component mtRPL30	component mtRPL30 of large ribosomal subunit proteome (original description: none)	Protein biosynthesis	Protein biosynthesis	#N/A	-1.15618	5.73672	4.42133e-08		Bv5_102760_tung.t1	0.0440089	5.73672	0.892939		Bv5_102760_tung.t1	1.20019	5.73672	1.6753e-08	Bv5_102760_tung.t1	54.623	47.2279	38.6388	84.0098	90.2324	80.2722	55.4988	46.4011	42.0668	#N/A
Bv9_217480_nskz.t1	Cellular respiration.oxidative phosphorylation.NADH dehydrogenase complex.module Q (electron output) components.component NQO9/TYKY	component NQO9/TYKY of NADH dehydrogenase electron output (module Q) (original description: none)	Cellular respiration	Cellular respiration	#N/A	-0.0884074	7.54165	0.632086		Bv9_217480_nskz.t1	0.0310064	7.54165	0.873991		Bv9_217480_nskz.t1	0.119412	7.54165	0.51404	Bv9_217480_nskz.t1	197.301	164.136	205.501	160.442	156.998	166.883	185.829	188.325	201.01	#N/A
Bv2_029020_ycua.t1	not assigned.annotated	Pentatricopeptide repeat-containing protein At3g51320 OS=Arabidopsis thaliana (sp|q0wvu0|pp278_arath : 401.0)	Not assigned	Not assigned	#N/A	-0.105005	2.60327	0.8557		Bv2_029020_ycua.t1	-0.33689	2.60327	0.511971		Bv2_029020_ycua.t1	-0.231096	2.60327	0.864341	Bv2_029020_ycua.t1	6.4335	7.66247	6.63897	4.4081	4.37107	5.07985	4.79118	5.35547	6.09364	#N/A
Bv2_023810_guyf.t2	Cell cycle organisation.mitosis and meiosis.meiotic recombination.meiotic crossover.class I interference-sensitive crossover pathway.DNA helicase (RCK/MER3)	DNA helicase (RCK/MER3) (original description: none)	Cell cycle organisation	Cell cycle organisation	#N/A	0.245514	2.33472	1		Bv2_023810_guyf.t2	0.250203	2.33472	1		Bv2_023810_guyf.t2	0.00252724	2.33472	1	Bv2_023810_guyf.t2	1.27867	1.94047	1.14123	0.945687	1.2723	1.2213	1.25725	2.91525	1.05431	#N/A
Bv2_034260_smsw.t1	Cytoskeleton organisation.plastid movement.actin stability co-factor (PMIR)	actin stability co-factor (PMIR) (original description: none)	Cytoskeleton organisation	Cytoskeleton organisation	#N/A	1.61947	3.00263	0.0209842		Bv2_034260_smsw.t1	0.733688	3.00263	0.140308		Bv2_034260_smsw.t1	-0.887775	3.00263	0.24265	Bv2_034260_smsw.t1	4.8131	3.96209	4.67886	2.12704	2.20901	1.23693	5.41462	9.37964	7.6951	#N/A
Bv3_048800_ozom.t1	Protein biosynthesis.ribosome biogenesis.large ribosomal subunit (LSU).LSU proteome.component RPL14	component RPL14 of LSU proteome component (original description: none)	Protein biosynthesis	Protein biosynthesis	AT4G27090.1	-0.588305	9.52942	0.00395575		Bv3_048800_ozom.t1	1.21557	9.52942	5.617e-09		Bv3_048800_ozom.t1	1.80384	9.52942	1.5247e-17	Bv3_048800_ozom.t1	312.594	307.842	395.615	710.88	940.487	1123.81	765.628	734.644	840.478	AT4G27090.1
Bv7_166610_cumn.t1	Photosynthesis.photophosphorylation.photosystem II.assembly and maintenance.regulatory protein (Psb28)	Psb28 protein involved in PS-II assembly (original description: none)	Photosynthesis	Photophosphorylation	#N/A	-0.964425	7.79092	0.000134708		Bv7_166610_cumn.t1	0.254317	7.79092	0.319843		Bv7_166610_cumn.t1	1.21873	7.79092	1.6376e-06	Bv7_166610_cumn.t1	215.922	166.066	221.583	314.145	370.265	417.089	218.931	219.117	275.677	#N/A
Bv8_181030_xssw.t2	not assigned.annotated	O-fucosyltransferase 8 OS=Arabidopsis thaliana (sp|f4hzx7|ofut8_arath : 677.0)	Not assigned	Not assigned	#N/A	1.35052	2.89805	0.00328575		Bv8_181030_xssw.t2	1.48146	2.89805	0.00101506		Bv8_181030_xssw.t2	0.127897	2.89805	1	Bv8_181030_xssw.t2	7.44249	2.52861	3.23982	2.94962	4.1898	4.25565	15.2667	11.1751	10.8945	#N/A
Bv9_220780_hcsw.t1	Solute transport.carrier-mediated transport.solute transporter (MTCC)	solute transporter (MTCC) (original description: none)	Solute transport	Solute transport	#N/A	1.42809	3.38978	3.67428e-05		Bv9_220780_hcsw.t1	1.00738	3.38978	0.00114273		Bv9_220780_hcsw.t1	-0.421513	3.38978	0.296151	Bv9_220780_hcsw.t1	12.8232	15.2273	13.1676	11.2834	7.47356	5.41064	22.4963	31.3506	28.921	#N/A
Bv7_167570_zcyz.t1	Protein biosynthesis.ribosome biogenesis.large ribosomal subunit (LSU).LSU proteome.component RPL13a	component RPL13a of LSU proteome component (original description: none)	Protein biosynthesis	Protein biosynthesis	#N/A	-1.02114	9.50112	2.55872e-07		Bv7_167570_zcyz.t1	0.145195	9.50112	0.464627		Bv7_167570_zcyz.t1	1.16634	9.50112	4.42912e-09	Bv7_167570_zcyz.t1	568.027	585.317	671.357	879.31	1135.2	1194.6	680.931	547.981	768.445	#N/A
Bv6_129120_yziy.t1	not assigned.not annotated	no hits & (original description: none)	Not assigned not annotated	Not assigned not annotated	#N/A	-1.71108	6.1847	3.71908e-09		Bv6_129120_yziy.t1	-0.68708	6.1847	0.0204219		Bv6_129120_yziy.t1	1.02416	6.1847	0.000253675	Bv6_129120_yziy.t1	85.8773	80.5197	83.6623	102.839	160.637	135.692	55.7118	50.9492	47.5321	#N/A
Bv7_167050_cteq.t1	Cell cycle organisation.cytokinesis.cell-plate formation.SNARE cell-plate vesicle fusion complex.R-SNARE component VAMP721/VAMP722	R-SNARE component VAMP721/VAMP722 of SNARE cell-plate vesicle fusion complex (original description: none)	Cell cycle organisation	Cell cycle organisation	#N/A	-1.28441	4.73523	7.18504e-06		Bv7_167050_cteq.t1	-1.13073	4.73523	5.50118e-05		Bv7_167050_cteq.t1	0.154576	4.73523	0.59518	Bv7_167050_cteq.t1	31.2259	23.5735	31.0135	27.6651	25.7477	21.8336	9.91628	14.5893	14.2459	#N/A
Bv7_164510_npfm.t1	not assigned.not annotated	no hits & (original description: none)	Not assigned not annotated	Not assigned not annotated	AT4G03200.1	0.585182	5.74019	0.000153742		Bv7_164510_npfm.t1	0.934308	5.74019	1.03288e-09		Bv7_164510_npfm.t1	0.348968	5.74019	0.0429534	Bv7_164510_npfm.t1	62.6465	62.5998	67.2237	64.6174	62.0489	66.3533	132.968	129.243	103.866	AT4G03200.1
Bv_008210_nptc.t1	Lipid metabolism.lipid degradation.fatty acid degradation.alternative beta-oxidation.monofunctional enoyl-CoA hydratase	monofunctional enoyl-CoA hydratase (original description: none)	Lipid metabolism	Lipid metabolism	#N/A	-0.245219	5.95058	0.323239		Bv_008210_nptc.t1	-0.0014139	5.95058	1		Bv_008210_nptc.t1	0.243807	5.95058	0.32504	Bv_008210_nptc.t1	77.8191	88.9257	69.7134	80.1387	74.2285	66.3663	84.2955	91.1978	59.8616	#N/A
Bv6_130050_njrf.t1	RNA processing.mRNA modification.N6-methyladenosine demethylation.demethylase (ALKBH9)	demethylase (ALKBH9) (original description: none)	RNA processing	RNA processing	#N/A	-1.38362	5.76765	3.562e-15		Bv6_130050_njrf.t1	-0.666867	5.76765	0.000339162		Bv6_130050_njrf.t1	0.716924	5.76765	1.16924e-05	Bv6_130050_njrf.t1	67.3161	78.2457	74.4561	99.0428	95.8782	90.0234	47.7924	49.4011	40.456	#N/A
Bv2_041580_msrd.t1	Phytohormone action.cytokinin.perception and signal transduction.A-type ARR response negative regulator	A-type cytokinin ARR response negative regulator (original description: none)	Phytohormone action	Phytohormone action	#N/A	-1.17772	5.50916	0.00953652		Bv2_041580_msrd.t1	-0.628904	5.50916	0.169764		Bv2_041580_msrd.t1	0.548995	5.50916	0.214026	Bv2_041580_msrd.t1	88.5085	56.8429	54.5638	40.5737	104.033	84.0244	34.9157	43.5155	49.8229	#N/A
Bv7_160430_tnso.t1	Protein modification.phosphorylation.atypical protein kinase families.protein kinase (ABC1)	protein kinase (ABC1) (original description: none)	Protein modification	Protein modification	#N/A	-1.10638	7.08114	3.66829e-07		Bv7_160430_tnso.t1	-0.82813	7.08114	0.000130966		Bv7_160430_tnso.t1	0.27833	7.08114	0.187273	Bv7_160430_tnso.t1	209.571	185.743	212.837	187.471	198.775	193.746	119.362	114.243	106.628	#N/A
Bv9_214090_zdyg.t1	Protein homeostasis.ubiquitin-proteasome system.ubiquitin-fold protein conjugation.MUB conjugation.conjugation E2 protein	conjugation E2 protein (original description: none)	Protein homeostasis	Protein homeostasis	#N/A	-0.586583	6.92879	0.0371388		Bv9_214090_zdyg.t1	0.698188	6.92879	0.0151555		Bv9_214090_zdyg.t1	1.28468	6.92879	8.65054e-06	Bv9_214090_zdyg.t1	107.569	67.3423	93.1826	171.17	166.351	176.528	101.935	209.722	123.57	#N/A
Bv9_223580_ehrh.t1	not assigned.annotated	TIP41-like protein OS=Arabidopsis thaliana (sp|q8vxy4|tiprl_arath : 378.0)	Not assigned	Not assigned	#N/A	0.82047	5.99691	6.9533e-07		Bv9_223580_ehrh.t1	0.87681	5.99691	4.31628e-08		Bv9_223580_ehrh.t1	0.0561979	5.99691	0.796595	Bv9_223580_ehrh.t1	63.3074	72.9182	70.2523	60.1338	53.3034	55.5957	146.167	112.82	117.85	#N/A
Bv7_162780_jhfn.t1	Protein biosynthesis.aminoacyl-tRNA synthetase activities.tyrosine-tRNA ligase	tyrosine-tRNA ligase (original description: none)	Protein biosynthesis	Protein biosynthesis	#N/A	-0.146584	7.51169	0.437796		Bv7_162780_jhfn.t1	0.00352979	7.51169	0.987316		Bv7_162780_jhfn.t1	0.150113	7.51169	0.418986	Bv7_162780_jhfn.t1	165.324	155.135	178.616	146.52	147.678	141.612	176.069	160.889	159.933	#N/A
Bv2_024660_pyjn.t1	Cytoskeleton organisation.microfilament network.actin filament protein	actin filament protein (original description: none)	Cytoskeleton organisation	Cytoskeleton organisation	AT2G37620.4	-1.63374	6.39641	9.75098e-09		Bv2_024660_pyjn.t1	-0.259109	6.39641	0.434034		Bv2_024660_pyjn.t1	1.37477	6.39641	8.14134e-07	Bv2_024660_pyjn.t1	39.9072	31.2641	35.6404	75.7878	66.9306	75.7501	24.0508	32.2279	32.3825	AT2G37620.4
Bv5_102870_pjcq.t1	not assigned.annotated	Bifunctional monothiol glutaredoxin-S16, chloroplastic OS=Arabidopsis thaliana (sp|q8h7f6|grs16_arath : 350.0)	Not assigned	Not assigned	#N/A	-0.541414	6.92891	0.00452396		Bv5_102870_pjcq.t1	0.00911034	6.92891	0.972585		Bv5_102870_pjcq.t1	0.550524	6.92891	0.00408352	Bv5_102870_pjcq.t1	155.608	151.811	130.256	186.496	167.606	151.436	152.664	147.626	137.503	#N/A
Bv5_107790_zdkk.t1	RNA biosynthesis.organelle machinery.RNA polymerase activities.plastid-encoded RNA polymerase (PEP) complex.regulatory co-factor components.component TAC17	TAC17 cofactor of plastid-encoded RNA polymerase (original description: none)	RNA biosynthesis	RNA biosynthesis	#N/A	-0.006387	3.23166	1		Bv5_107790_zdkk.t1	0.197846	3.23166	0.625795		Bv5_107790_zdkk.t1	0.204046	3.23166	0.603059	Bv5_107790_zdkk.t1	14.9795	18.6258	9.03723	7.75389	14.4711	16.4593	19.1424	17.4497	12.0948	#N/A
Bv5_103490_prth.t1	not assigned.annotated	Protein root UVB sensitive 3 OS=Arabidopsis thaliana (sp|q84jb8|rus3_arath : 505.0)	Not assigned	Not assigned	#N/A	1.15091	3.91377	0.00224335		Bv5_103490_prth.t1	-0.810715	3.91377	0.00115018		Bv5_103490_prth.t1	-1.96116	3.91377	1.8596e-09	Bv5_103490_prth.t1	29.1464	32.5705	30.2773	5.66266	6.55298	6.13905	21.2276	16.0614	14.6807	#N/A
Bv4_083780_pjwp.t1	Coenzyme metabolism.tetrapyrrol biosynthesis.chlorophyll metabolism.divinyl chlorophyllide-a 8-vinyl-reductase	divinyl chlorophyllide-a 8-vinyl-reductase (original description: none)	Coenzyme metabolism	Coenzyme metabolism	#N/A	-0.722155	6.38304	0.000809671		Bv4_083780_pjwp.t1	0.0826156	6.38304	0.736952		Bv4_083780_pjwp.t1	0.804759	6.38304	0.000187547	Bv4_083780_pjwp.t1	81.3669	68.7557	79.2228	109.115	100.897	105.532	96.5285	62.7332	81.5134	#N/A
Bv_000740_catk.t1	RNA processing.organelle machinery.pre-mRNA splicing.mitochondrial RNA splicing.group-II intron splicing.type-I splicing factor (nMAT1/2)	nMAT1/2 type-I mitochondrial RNA splicing factor (original description: none)	RNA processing	RNA processing	#N/A	-0.469286	2.74645	0.430293		Bv_000740_catk.t1	-0.0325462	2.74645	1		Bv_000740_catk.t1	0.436841	2.74645	0.430293	Bv_000740_catk.t1	7.31825	6.525	5.73254	7.33916	6.02226	7.61708	4.69568	7.18312	7.13708	#N/A
Bv6_147030_qnas.t1	Protein modification.phosphorylation.CMGC protein kinase superfamily.protein kinase (CLK/LAMMER)	protein kinase (CLK/LAMMER) (original description: none)	Protein modification	Protein modification	#N/A	0.261123	6.14187	0.118466		Bv6_147030_qnas.t1	0.384484	6.14187	0.0206428		Bv6_147030_qnas.t1	0.123299	6.14187	0.501912	Bv6_147030_qnas.t1	80.8121	82.1673	79.3383	73.2529	66.9917	67.5906	123.253	100.751	90.4545	#N/A
Bv3_066950_itpc.t1	Cytoskeleton organisation.microfilament network.actin polymerisation.fimbrin actin-crosslinking factor	fimbrin actin-crosslinking factor (original description: none)	Cytoskeleton organisation	Cytoskeleton organisation	#N/A	0.892607	4.76912	0.004812		Bv3_066950_itpc.t1	0.302555	4.76912	0.263595		Bv3_066950_itpc.t1	-0.590254	4.76912	0.0736243	Bv3_066950_itpc.t1	24.0383	18.3315	23.3334	14.8571	13.4767	5.94194	18.5991	39.8665	22.2957	#N/A
Bv6_136550_qasa.t1	Solute transport.carrier-mediated transport.DMT superfamily.nucleobase cation transporter (UPS)	nucleobase cation transporter (UPS) (original description: none)	Solute transport	Solute transport	#N/A	-0.0396598	5.98428	0.947834		Bv6_136550_qasa.t1	-0.588012	5.98428	0.304817		Bv6_136550_qasa.t1	-0.548315	5.98428	0.339949	Bv6_136550_qasa.t1	296.173	305.953	238.289	229.206	156.822	71.7864	267.054	168.94	119.727	#N/A
Bv8_195210_qmzt.t1	Enzyme classification.EC_1 oxidoreductases.EC_1.14 oxidoreductase acting on paired donor with incorporation or reduction of molecular oxygen	Cytochrome P450 734A1 OS=Arabidopsis thaliana (sp|o48786|c734a_arath : 661.0) & Enzyme classification.EC_1 oxidoreductases.EC_1.14 oxidoreductase acting on paired donor with incorporation or reduction of molecular oxygen(50.1.13 : 143.9) (original description: none)	Enzyme classification	Enzyme classification	AT2G26710.1	0.354864	2.47277	0.711377		Bv8_195210_qmzt.t1	-0.00943914	2.47277	1		Bv8_195210_qmzt.t1	-0.364312	2.47277	0.711377	Bv8_195210_qmzt.t1	5.87097	5.64591	7.00121	6.56998	2.98751	1.69457	5.05359	7.38787	5.84308	AT2G26710.1
Bv7_161300_twwp.t1	Vesicle trafficking.endomembrane trafficking.ESCRT (Endosomal Sorting Complex Required for Transport) complexes.ESCRT-I complex.component VPS37	component VPS37 of ESCRT-I complex (original description: none)	Vesicle trafficking	Vesicle trafficking	#N/A	-0.230815	5.83221	0.315634		Bv7_161300_twwp.t1	1.17267	5.83221	5.06463e-06		Bv7_161300_twwp.t1	1.4029	5.83221	6.13744e-08	Bv7_161300_twwp.t1	16.8893	25.8813	16.5595	45.1689	38.6292	40.296	44.2985	46.726	42.4116	#N/A
Bv9_202860_gwaj.t1	RNA processing.pre-mRNA splicing.U2-type-intron-specific major spliceosome.U5 small nuclear ribonucleoprotein particle (snRNP).protein factor (U5-15kDa/YLS8)	protein factor U5-15kDa/YLS8 of U5 small nuclear ribonucleoprotein particle (snRNP) (original description: none)	RNA processing	RNA processing	#N/A	1.11192	7.98258	7.95146e-09		Bv9_202860_gwaj.t1	0.75722	7.98258	5.44664e-05		Bv9_202860_gwaj.t1	-0.354733	7.98258	0.0708368	Bv9_202860_gwaj.t1	213.804	220.834	270.381	162.222	136.039	136.106	431.564	321.086	427.591	#N/A
Bv7_171870_jtso.t1	RNA processing.organelle machinery.RNA editing.RNA editing factor (MORF-type)	RNA editing factor (MORF) (original description: none)	RNA processing	RNA processing	#N/A	-0.761865	2.99452	0.0564717		Bv7_171870_jtso.t1	-0.43217	2.99452	0.306796		Bv7_171870_jtso.t1	0.330338	2.99452	0.404211	Bv7_171870_jtso.t1	9.96648	13.3772	12.0965	9.15573	12.8155	13.1933	10.7031	8.79342	6.51544	#N/A
Bv5_126710_cmgk.t1	not assigned.not annotated	no hits & (original description: none)	Not assigned not annotated	Not assigned not annotated	#N/A	0.983612	6.3132	0.000229654		Bv5_126710_cmgk.t1	-0.957461	6.3132	4.20828e-05		Bv5_126710_cmgk.t1	-1.94096	6.3132	3.0662e-14	Bv5_126710_cmgk.t1	157.192	178.964	159.039	37.6539	33.0948	30.6351	82.7134	99.3436	71.7654	#N/A
Bv7_159150_iwuo.t1	Protein biosynthesis.ribosome biogenesis.small ribosomal subunit (SSU).SSU proteome.component RPS14	component RPS14 of SSU proteome (original description: none)	Protein biosynthesis	Protein biosynthesis	AT3G11510.1	-0.793068	9.68402	0.000196675		Bv7_159150_iwuo.t1	0.242502	9.68402	0.25584		Bv7_159150_iwuo.t1	1.03557	9.68402	1.30978e-06	Bv7_159150_iwuo.t1	596.19	598.791	678.268	779.968	1047.44	1177.9	749.385	647.323	799.547	AT3G11510.1
Bv5_126720_ctnw.t1	not assigned.annotated	HVA22-like protein a OS=Arabidopsis thaliana (sp|q9s7v4|ha22a_arath : 247.0)	Not assigned	Not assigned	#N/A	0.45178	6.62891	0.0320012		Bv5_126720_ctnw.t1	-0.127468	6.62891	0.542068		Bv5_126720_ctnw.t1	-0.579235	6.62891	0.00572416	Bv5_126720_ctnw.t1	140.774	129.598	117.008	65.4161	75.2909	63.2383	141.373	89.3847	120.62	#N/A
Bv6_132100_udfu.t1	Protein biosynthesis.organelle machinery.plastidial ribosome.large ribosomal subunit proteome.component psRPL27	component psRPL27 of large ribosomal subunit proteome (original description: none)	Protein biosynthesis	Protein biosynthesis	#N/A	-1.46722	9.66554	2.32602e-09		Bv6_132100_udfu.t1	-0.123422	9.66554	0.613596		Bv6_132100_udfu.t1	1.3438	9.66554	4.00351e-08	Bv6_132100_udfu.t1	644.563	624.481	587.706	1330.33	1169.98	1212.04	646.986	414.011	624.682	#N/A
Bv1_017630_ozwe.t1	not assigned.not annotated	no hits & (original description: none)	Not assigned not annotated	Not assigned not annotated	#N/A	-0.314574	4.64227	0.308521		Bv1_017630_ozwe.t1	-0.421496	4.64227	0.137413		Bv1_017630_ozwe.t1	-0.106675	4.64227	0.775001	Bv1_017630_ozwe.t1	31.4597	27.8722	28.7676	21.4417	21.0361	21.8991	22.0732	21.4669	21.7379	#N/A
Bv5_100240_fyeq.t1	not assigned.not annotated	no hits & (original description: none)	Not assigned not annotated	Not assigned not annotated	#N/A	-0.817012	6.46591	0.0593426		Bv5_100240_fyeq.t1	-0.381215	6.46591	0.376879		Bv5_100240_fyeq.t1	0.435928	6.46591	0.30956	Bv5_100240_fyeq.t1	45.5743	68.2221	39.5374	97.0779	44.3722	24.3076	54.1329	41.0339	22.0448	#N/A
Bv6_129210_maqf.t1	Enzyme classification.EC_2 transferases.EC_2.1 transferase transferring one-carbon group	Jasmonate O-methyltransferase OS=Brassica rapa subsp. pekinensis (sp|q9sbk6|jmt_brarp : 247.0) & Enzyme classification.EC_2 transferases.EC_2.1 transferase transferring one-carbon group(50.2.1 : 159.9) (original description: none)	Enzyme classification	Enzyme classification	#N/A	0.462881	2.94965	1		Bv6_129210_maqf.t1	-0.110591	2.94965	1		Bv6_129210_maqf.t1	-0.57264	2.94965	1	Bv6_129210_maqf.t1	1.9404	1.65344	0.982342	1.29313	0.585831	0.437379	2.6694	1.20355	0.31339	#N/A
Bv8_199810_whzi.t1	Lipid metabolism.lipid degradation.sphingolipid degradation.sphingosine kinase	sphingosine kinase (original description: none)	Lipid metabolism	Lipid metabolism	#N/A	-0.7028	5.4217	0.0223207		Bv8_199810_whzi.t1	-3.39643	5.4217	5.09995e-36		Bv8_199810_whzi.t1	-2.69298	5.4217	5.91326e-25	Bv8_199810_whzi.t1	222.286	450.016	251	38.3582	35.5886	38.1676	27.9232	32.9024	26.1017	#N/A
Bv5_119660_pzow.t1	Multi-process regulation.phosphoinositide lipid regulatory system.inositol polyphosphate 5-phosphatase activities.type-I inositol-polyphosphate 5-phosphatase	type-I inositol-polyphosphate 5-phosphatase (original description: none)	Multi-process regulation	Multi-process regulation	#N/A	-3.61652	2.32712	2.1347e-10		Bv5_119660_pzow.t1	-0.14142	2.32712	1		Bv5_119660_pzow.t1	3.47704	2.32712	1.58885e-09	Bv5_119660_pzow.t1	2.74749	0.432607	0.79962	10.9359	17.1497	10.1483	1.48866	1.58644	0.476645	#N/A
Bv3_066800_cxeg.t1	RNA processing.mRNA silencing.miRNA pathway.pri-miRNA recruitment factor (STV1)	pri-miRNA recruitment factor (STV1) (original description: none)	RNA processing	RNA processing	#N/A	0.0786593	9.68014	0.699091		Bv3_066800_cxeg.t1	0.384165	9.68014	0.0577178		Bv3_066800_cxeg.t1	0.3055	9.68014	0.132087	Bv3_066800_cxeg.t1	877.531	852.753	1017.88	733.758	872.809	1052.79	1229.19	1029.69	1294.5	#N/A
Bv7_180020_dtgp.t1	Protein modification.phosphorylation.serine/threonine protein phosphatase superfamily.PPP Fe-Zn-dependent phosphatase families.PP4-class phosphatase complex.regulatory component PP4R2L	regulatory component PP4R2L of PP4 phosphatase complex (original description: none)	Protein modification	Protein modification	#N/A	-0.401741	5.48443	0.110209		Bv7_180020_dtgp.t1	1.12156	5.48443	0.000170311		Bv7_180020_dtgp.t1	1.52231	5.48443	1.92214e-07	Bv7_180020_dtgp.t1	11.7851	12.1941	9.4297	26.078	23.6285	26.4614	20.9811	24.9879	26.7235	#N/A
Bv1_006780_fjsy.t1	not assigned.annotated	no description available(sp|q9m2r0|ftip3_arath : 1129.0)	Not assigned	Not assigned	#N/A	1.68603	5.34238	3.13217e-09		Bv1_006780_fjsy.t1	1.61908	5.34238	1.27361e-09		Bv1_006780_fjsy.t1	-0.0677831	5.34238	0.92471	Bv1_006780_fjsy.t1	20.5301	15.7731	15.8027	15.2464	13.512	10.3918	44.9751	51.3136	63.4152	#N/A
Bv9_206700_sciy.t1	Photosynthesis.photophosphorylation.photosystem II.assembly and maintenance.assembly factor (Psb29)	Psb29 protein involved in PS-II assembly (original description: none)	Photosynthesis	Photophosphorylation	#N/A	-0.140439	9.52894	0.467108		Bv9_206700_sciy.t1	0.138077	9.52894	0.474051		Bv9_206700_sciy.t1	0.278513	9.52894	0.148826	Bv9_206700_sciy.t1	674.456	728.426	608.627	693.398	600.346	628.251	733.011	707.595	757.027	#N/A
Bv9_221220_moua.t1	Photosynthesis.photophosphorylation.chlororespiration.NADH dehydrogenase-like (NDH) complex.subcomplex B.component PnsB3/NDF4	component PnsB3/NDF4 of NDH subcomplex B (original description: none)	Photosynthesis	Photophosphorylation	#N/A	1.29395	9.28497	9.50866e-06		Bv9_221220_moua.t1	1.70433	9.28497	8.25906e-09		Bv9_221220_moua.t1	0.410324	9.28497	0.160026	Bv9_221220_moua.t1	298.053	316.301	257.207	232.425	290.037	383.503	1024	885.013	911.512	#N/A
Bv6_142730_sojk.t1	not assigned.not annotated	no hits & (original description: none)	Not assigned not annotated	Not assigned not annotated	#N/A	1.24255	5.6963	1.09376e-07		Bv6_142730_sojk.t1	0.0611633	5.6963	0.761069		Bv6_142730_sojk.t1	-1.18141	5.6963	5.20456e-07	Bv6_142730_sojk.t1	70.0372	81.7585	83.2308	25.5316	24.2586	31.5185	84.9616	74.0475	84.412	#N/A
Bv3_053850_jmwi.t1	RNA biosynthesis.DNA-dependent RNA polymerase (Pol) complexes.Pol I-V shared regulatory components.subunit 9	subunit 9 of RNA polymerase (original description: none)	RNA biosynthesis	RNA biosynthesis	#N/A	0.533512	5.59573	0.0055991		Bv3_053850_jmwi.t1	0.651138	5.59573	0.000373005		Bv3_053850_jmwi.t1	0.117432	5.59573	0.6105	Bv3_053850_jmwi.t1	38.8835	41.9295	39.4228	36.736	33.0799	32.9042	68.0604	61.6006	58.2197	#N/A
Bv9_222690_dzdq.t1	Protein biosynthesis.ribosome biogenesis.large ribosomal subunit (LSU).LSU proteome.component RPL8	component RPL8 of LSU proteome component (original description: none)	Protein biosynthesis	Protein biosynthesis	AT4G36130.1	-0.118872	9.55272	0.568361		Bv9_222690_dzdq.t1	0.174392	9.55272	0.40228		Bv9_222690_dzdq.t1	0.293261	9.55272	0.159125	Bv9_222690_dzdq.t1	704.707	711.009	834.756	549.889	787.043	821.59	902.59	817.774	801.517	AT4G36130.1
Bv4_089300_wujk.t1	Protein modification.phosphorylation.serine/threonine protein phosphatase superfamily.PPP Fe-Zn-dependent phosphatase families.PP4-class phosphatase complex.catalytic component PP4c	catalytic component PP4c of PP4 phosphatase complex (original description: none)	Protein modification	Protein modification	AT5G55260.1	-0.457177	5.39813	0.0154252		Bv4_089300_wujk.t1	-0.0762024	5.39813	0.72083		Bv4_089300_wujk.t1	0.381004	5.39813	0.0411727	Bv4_089300_wujk.t1	42.2547	44.3587	47.7303	39.9571	45.9443	51.8851	37.2926	42.3122	47.0295	AT5G55260.1
Bv1_014940_gqhm.t1	Cellular respiration.oxidative phosphorylation.NADH dehydrogenase complex.non-core components.component NduFS4	non-core component NduFS4 of NADH dehydrogenase (original description: none)	Cellular respiration	Cellular respiration	#N/A	0.479839	7.64999	0.00552449		Bv1_014940_gqhm.t1	0.40425	7.64999	0.0171074		Bv1_014940_gqhm.t1	-0.0756166	7.64999	0.683107	Bv1_014940_gqhm.t1	198.856	181.613	204.269	129.133	141.771	164.668	264.277	235.801	267.837	#N/A
Bv7_164530_fqwy.t1	Protein biosynthesis.organelle machinery.translation termination.peptide chain release factor (PrfA)	PrfA-type translation peptide chain release factor (original description: none)	Protein biosynthesis	Protein biosynthesis	#N/A	-0.603864	5.87916	0.00148346		Bv7_164530_fqwy.t1	1.08811	5.87916	4.88608e-07		Bv7_164530_fqwy.t1	1.6917	5.87916	6.78157e-16	Bv7_164530_fqwy.t1	35.4405	44.8642	35.8146	105.838	93.0337	97.2378	89.4628	85.9192	70.5415	#N/A
Bv5_122250_frfu.t1	Protein homeostasis.autophagy.ATG8/ATG12 conjugation system.ubiquitin-fold protein (ATG8)	ATG8 autophagosome ubiquitin-fold protein (original description: none)	Protein homeostasis	Protein homeostasis	#N/A	-0.0538433	6.6987	0.809811		Bv5_122250_frfu.t1	-0.184049	6.6987	0.39308		Bv5_122250_frfu.t1	-0.130191	6.6987	0.552746	Bv5_122250_frfu.t1	192.386	182.546	187.152	164.007	132.823	108.821	168.953	199.578	124.796	#N/A
Bv7_172070_drpr.t1	Lipid metabolism.lipid degradation.phospholipase activities.phospholipase C activities.phospholipase C (PI-PLC)	phospholipase C (PI-PLC) (original description: none)	Lipid metabolism	Lipid metabolism	#N/A	0.663904	4.76762	0.228275		Bv7_172070_drpr.t1	1.71664	4.76762	0.00291029		Bv7_172070_drpr.t1	1.0518	4.76762	0.071477	Bv7_172070_drpr.t1	11.6663	12.8172	22.3121	27.3454	32.1949	17.3681	49.0909	56.0626	48.6409	#N/A
Bv4_072310_kdoe.t1	Lipid metabolism.glycerolipid biosynthesis.phosphatidylethanolamine.mitochondrial phosphatidylserine decarboxylation pathway.phosphatidylserine-transfer-dependent route.UPS2-Mdm35 phospholipid transfer complex.component UPS2	component UPS2 of UPS2-Mdm35 phospholipid transfer complex (original description: none)	Lipid metabolism	Lipid metabolism	#N/A	0.206523	5.37239	0.329445		Bv4_072310_kdoe.t1	0.209309	5.37239	0.299389		Bv4_072310_kdoe.t1	0.00270903	5.37239	1	Bv4_072310_kdoe.t1	37.0751	40.0101	34.7611	31.7263	29.4721	27.0305	46.304	37.8043	44.4441	#N/A
Bv9_206040_umuu.t1	not assigned.annotated	Heterogeneous nuclear ribonucleoprotein 1 OS=Arabidopsis thaliana (sp|q8w034|rnp1_arath : 165.0)	Not assigned	Not assigned	#N/A	1.74848	6.14441	3.86009e-14		Bv9_206040_umuu.t1	0.909878	6.14441	3.84036e-06		Bv9_206040_umuu.t1	-0.838854	6.14441	0.00138472	Bv9_206040_umuu.t1	43.3991	41.7268	41.4256	18.4377	17.2208	19.8834	86.6355	87.1137	63.1376	#N/A
Bv9_205070_teyy.t1	RNA processing.organelle machinery.pre-mRNA splicing.plastidial RNA splicing.group-II intron splicing.splicing factor (THA8)	THA8 plastidial RNA splicing factor (original description: none)	RNA processing	RNA processing	#N/A	1.5312	4.82583	9.00293e-12		Bv9_205070_teyy.t1	-0.892441	4.82583	1.43628e-10		Bv9_205070_teyy.t1	-2.42349	4.82583	1.07944e-35	Bv9_205070_teyy.t1	107.343	101.287	100.218	16.1107	14.2663	14.6786	60.0595	54.3557	50.7881	#N/A
Bv6_151750_hjtq.t1	not assigned.not annotated	no hits & (original description: none)	Not assigned not annotated	Not assigned not annotated	#N/A	-0.709554	4.61919	2.17017e-05		Bv6_151750_hjtq.t1	0.724386	4.61919	0.000327704		Bv6_151750_hjtq.t1	1.43367	4.61919	1.05438e-14	Bv6_151750_hjtq.t1	29.4349	34.7018	25.816	56.7482	72.4287	62.6434	47.3256	51.5895	49.058	#N/A
Bv1_003810_jaej.t1	Cell wall organisation.pectin.rhamnogalacturonan II.biosynthesis.1,3-alpha-D-xylosyltransferase	1,3-alpha-D-xylosyltransferase (original description: none)	Cell wall organisation	Cell wall organisation	#N/A	-0.181172	4.1853	0.57767		Bv1_003810_jaej.t1	0.319511	4.1853	0.296242		Bv1_003810_jaej.t1	0.500435	4.1853	0.0963451	Bv1_003810_jaej.t1	16.8986	16.7926	15.3595	20.0359	18.2012	16.5291	15.9561	23.7687	21.212	#N/A
Bv7_172160_nhzq.t1	Protein modification.protein folding.protein folding catalyst (Cyclophilin)	protein folding catalyst (original description: none)	Protein modification	Protein modification	#N/A	0.324808	8.07515	0.207569		Bv7_172160_nhzq.t1	0.465053	8.07515	0.0700421		Bv7_172160_nhzq.t1	0.140221	8.07515	0.592171	Bv7_172160_nhzq.t1	211.951	211.013	327.204	217.537	205.873	226.378	416.121	261.62	346.989	#N/A
Bv5_120370_zigj.t1	Photosynthesis.photophosphorylation.photosystem II.PS-II complex.component PsbW	component PsbW of PS-II complex (original description: none)	Photosynthesis	Photophosphorylation	#N/A	-2.46881	12.1904	4.1862e-25		Bv5_120370_zigj.t1	-2.17368	12.1904	3.28487e-20		Bv5_120370_zigj.t1	0.295143	12.1904	0.19157	Bv5_120370_zigj.t1	5011.34	5442.87	5541.82	5232.81	5144.42	5065.42	1281.53	1282.15	965.761	#N/A
Bv9_219690_wzxc.t1	not assigned.annotated	DCC family protein At1g52590, chloroplastic OS=Arabidopsis thaliana (sp|q9ssr1|y1259_arath : 202.0)	Not assigned	Not assigned	#N/A	0.173898	7.38752	0.522336		Bv9_219690_wzxc.t1	-0.407695	7.38752	0.127051		Bv9_219690_wzxc.t1	-0.581569	7.38752	0.0318381	Bv9_219690_wzxc.t1	274.045	278.239	286.031	160.281	140.381	140.557	172.261	237.529	218.863	#N/A
Bv1_000260_ourr.t2	not assigned.annotated	Histone-lysine N-methyltransferase ASHR1 OS=Arabidopsis thaliana (sp|q7xjs0|ashr1_arath : 605.0)	Not assigned	Not assigned	#N/A	0.053635	4.48353	0.869054		Bv1_000260_ourr.t2	0.0848185	4.48353	0.815431		Bv1_000260_ourr.t2	0.0311366	4.48353	0.933589	Bv1_000260_ourr.t2	26.7704	28.045	22.9384	20.7395	20.4009	21.4147	36.3406	30.1243	15.5335	#N/A
Bv2_024770_rikn.t1	Cell cycle organisation.DNA replication.initiation.GINS DNA replication fork maintenance complex.component PSF2	component PSF2 of GINS DNA replication fork maintenance complex (original description: none)	Cell cycle organisation	Cell cycle organisation	#N/A	-1.32311	3.56509	0.0184199		Bv2_024770_rikn.t1	-1.17967	3.56509	0.0305711		Bv2_024770_rikn.t1	0.145423	3.56509	0.81045	Bv2_024770_rikn.t1	6.48022	25.7687	8.7484	10.4989	13.0673	12.1282	10.0191	3.21778	4.51164	#N/A
Bv7_174890_owag.t1	not assigned.annotated	BTB/POZ domain-containing protein At5g60050 OS=Arabidopsis thaliana (sp|q9lvg9|y5600_arath : 568.0)	Not assigned	Not assigned	#N/A	1.68915	4.7594	0.000171693		Bv7_174890_owag.t1	0.194308	4.7594	0.665867		Bv7_174890_owag.t1	-1.49501	4.7594	0.000960348	Bv7_174890_owag.t1	25.7036	18.4042	24.6777	6.7187	6.41931	5.86332	27.1866	30.5933	20.6408	#N/A
Bv5_119000_ajai.t1	Protein modification.phosphorylation.TKL protein kinase superfamily.LRR-X protein kinase families.protein kinase (LRR-Xa)	protein kinase (LRR-Xa) (original description: none)	Protein modification	Protein modification	#N/A	1.72287	4.23161	1.0603e-07		Bv5_119000_ajai.t1	-0.078586	4.23161	0.775022		Bv5_119000_ajai.t1	-1.80146	4.23161	3.11916e-08	Bv5_119000_ajai.t1	51.5474	66.269	57.4121	16.0939	12.5893	10.7116	53.3978	51.0473	60.2301	#N/A
Bv3_067950_sndj.t1	Enzyme classification.EC_1 oxidoreductases.EC_1.3 oxidoreductase acting on CH-CH group of donor	Enzyme classification.EC_1 oxidoreductases.EC_1.3 oxidoreductase acting on CH-CH group of donor(50.1.3 : 56.7) (original description: none)	Enzyme classification	Enzyme classification	#N/A	1.26389	6.254	8.83426e-08		Bv3_067950_sndj.t1	3.18544	6.254	1.96869e-32		Bv3_067950_sndj.t1	1.92081	6.254	7.619e-12	Bv3_067950_sndj.t1	26.7403	24.6091	23.6859	93.6525	69.7932	61.8721	292.734	236.008	153.843	#N/A
Bv8_199650_kgue.t1	Enzyme classification.EC_3 hydrolases.EC_3.1 hydrolase acting on ester bond	Endonuclease 1 OS=Arabidopsis thaliana (sp|q9sxa6|endo1_arath : 453.0) & Enzyme classification.EC_3 hydrolases.EC_3.1 hydrolase acting on ester bond(50.3.1 : 404.2) (original description: none)	Enzyme classification	Enzyme classification	#N/A	2.54612	3.26986	5.5078e-05		Bv8_199650_kgue.t1	2.10554	3.26986	7.94511e-05		Bv8_199650_kgue.t1	-0.445672	3.26986	0.801718	Bv8_199650_kgue.t1	2.86753	2.06794	4.57018	1.7112	1.92194	1.77254	20.4932	16.0387	5.44737	#N/A
Bv3_053490_ipgs.t1	Protein homeostasis.proteolysis.cysteine-type peptidase activities.C97-class peptidase (PPPDE)	peptidase (PPPDE) (original description: none)	Protein homeostasis	Protein homeostasis	#N/A	0.511969	6.58946	0.00265534		Bv3_053490_ipgs.t1	0.912406	6.58946	6.8946e-08		Bv3_053490_ipgs.t1	0.400322	6.58946	0.0275151	Bv3_053490_ipgs.t1	84.5985	82.8331	93.8296	91.8084	93.4277	86.2784	184.762	174.882	129.938	#N/A
Bv4_085330_tpym.t1	Cell cycle organisation.DNA replication.elongation.DNA polymerase delta complex.component POLD3	component POLD3 of DNA polymerase delta complex (original description: none)	Cell cycle organisation	Cell cycle organisation	#N/A	1.54229	4.71851	1.22085e-06		Bv4_085330_tpym.t1	1.03073	4.71851	0.000141589		Bv4_085330_tpym.t1	-0.512387	4.71851	0.25397	Bv4_085330_tpym.t1	11.7974	14.3939	14.3368	5.42499	7.71808	9.12629	31.7606	26.7083	24.2245	#N/A
Bv8_180990_qomj.t1	Protein modification.phosphorylation.TKL protein kinase superfamily.protein kinase (LRR-VII)	protein kinase (LRR-VII) (original description: none)	Protein modification	Protein modification	#N/A	2.07201	2.97595	2.48091e-07		Bv8_180990_qomj.t1	1.00626	2.97595	0.00116921		Bv8_180990_qomj.t1	-1.06683	2.97595	0.0454973	Bv8_180990_qomj.t1	15.0228	6.59698	9.98359	5.17604	3.48503	3.04423	20.5134	22.561	20.405	#N/A
Bv9_209700_nmhj.t1	Protein biosynthesis.ribosome biogenesis.small ribosomal subunit (SSU).SSU processome.pre-40S ribosomal subunit nuclear assembly.assembly factor (Sof1)	SSU processome assembly factor (SOF1) (original description: none)	Protein biosynthesis	Protein biosynthesis	#N/A	0.231007	6.07211	0.247518		Bv9_209700_nmhj.t1	0.0503467	6.07211	0.82234		Bv9_209700_nmhj.t1	-0.180675	6.07211	0.38885	Bv9_209700_nmhj.t1	57.4426	59.5592	58.1714	37.205	42.2497	42.1163	66.1575	54.0963	59.9489	#N/A
Bv1_011950_zxun.t1	not assigned.annotated	Polypyrimidine tract-binding protein homolog 3 OS=Arabidopsis thaliana (sp|q6icx4|ptbp3_arath : 713.0)	Not assigned	Not assigned	#N/A	0.144051	5.89748	0.409004		Bv1_011950_zxun.t1	0.0219919	5.89748	0.906048		Bv1_011950_zxun.t1	-0.122064	5.89748	0.484915	Bv1_011950_zxun.t1	78.264	80.4779	78.1478	63.8358	56.1976	51.3733	78.6391	87.9895	72.5506	#N/A
Bv6_128240_jacf.t1	External stimuli response.virus.tobamovirus multiplication.small GTPase (ARL8)	small GTPase (ARL8) (original description: none)	External stimuli response	External stimuli response	AT3G49870.1	0.209894	7.64091	0.262979		Bv6_128240_jacf.t1	0.915578	7.64091	1.47886e-06		Bv6_128240_jacf.t1	0.705617	7.64091	0.000260228	Bv6_128240_jacf.t1	146.918	147.798	147.315	199.723	175.49	192.382	324.779	252.162	251.119	AT3G49870.1
Bv9_208500_wezj.t1	Chromatin organisation.chromatin remodeling complexes.ATPase modules.Rad5/16-like group.chromatin remodeling factor (Rad5-like)	chromatin remodeling factor (Rad5-like) (original description: none)	Chromatin organisation	Chromatin organisation	#N/A	-0.946644	4.59905	2.33394e-05		Bv9_208500_wezj.t1	-0.757374	4.59905	0.000417131		Bv9_208500_wezj.t1	0.189641	4.59905	0.359059	Bv9_208500_wezj.t1	39.6215	42.8907	38.6388	38.4338	35.7265	34.6656	23.0929	24.089	23.9042	#N/A
Bv5_098890_tqes.t1	not assigned.annotated	Endoglucanase 6 OS=Arabidopsis thaliana (sp|q42059|gun6_arath : 944.0)	Not assigned	Not assigned	#N/A	-1.47778	4.98331	0.0428296		Bv5_098890_tqes.t1	-1.86708	4.98331	0.00823539		Bv5_098890_tqes.t1	-0.386422	4.98331	0.587419	Bv5_098890_tqes.t1	29.1385	13.7734	16.0368	12.1063	8.46494	14.7796	6.92122	4.80401	4.06279	#N/A
Bv1_013990_azfy.t1	not assigned.annotated	Increased DNA methylation 3 OS=Arabidopsis thaliana (sp|q9syq0|idm3_arath : 148.0)	Not assigned	Not assigned	#N/A	-0.364156	5.97856	0.11185		Bv1_013990_azfy.t1	0.276721	5.97856	0.246268		Bv1_013990_azfy.t1	0.640808	5.97856	0.00557404	Bv1_013990_azfy.t1	52.8387	46.4984	54.1191	62.0248	63.844	62.5611	51.8281	65.7572	67.2516	#N/A
Bv8_190730_noee.t1	Photosynthesis.photophosphorylation.photosystem I.LHC-I complex.component LHCa6	component LHCa6 of LHC-I complex (original description: none)	Photosynthesis	Photophosphorylation	#N/A	0.561642	9.03357	0.038675		Bv8_190730_noee.t1	2.16913	9.03357	2.64578e-14		Bv8_190730_noee.t1	1.60739	9.03357	1.18211e-08	Bv8_190730_noee.t1	153.899	200.89	159.707	321.118	435.211	471.912	709.202	734.297	853.649	#N/A
Bv3_054210_iatc.t2	Cytoskeleton organisation.microfilament network.actin polymerisation.Arp2/3 actin polymerization initiation complex.component ArpC4	component ArpC4 of Arp2/3 actin polymerization initiation complex (original description: none)	Cytoskeleton organisation	Cytoskeleton organisation	#N/A	0.388272	5.51168	0.112167		Bv3_054210_iatc.t2	0.469206	5.51168	0.0414534		Bv3_054210_iatc.t2	0.0807683	5.51168	0.766929	Bv3_054210_iatc.t2	33.0595	38.0076	36.4434	33.1479	26.1793	30.2201	46.0694	41.9797	59.7792	#N/A
Bv4_070850_ydmi.t1	Amino acid metabolism.degradation.branched-chain amino acid.branched-chain alpha-keto acid dehydrogenase complex.E1 2-oxoisovalerate dehydrogenase subcomplex.subunit beta	subunit beta of E1 2-oxoisovalerate dehydrogenase subcomplex (original description: none)	Amino acid metabolism	Amino acid metabolism	#N/A	-0.0695987	6.40493	0.700313		Bv4_070850_ydmi.t1	0.339259	6.40493	0.0434337		Bv4_070850_ydmi.t1	0.408819	6.40493	0.0153575	Bv4_070850_ydmi.t1	105.825	133.462	99.425	136.975	110.816	106.871	148.468	151.003	126.84	#N/A
Bv2_028820_aoas.t1	not assigned.not annotated	no hits & (original description: none)	Not assigned not annotated	Not assigned not annotated	#N/A	1.0999	3.92039	0.000103854		Bv2_028820_aoas.t1	1.11891	3.92039	1.73033e-05		Bv2_028820_aoas.t1	0.0182137	3.92039	1	Bv2_028820_aoas.t1	16.0699	13.5174	13.4876	11.3657	12.8155	10.166	36.7063	30.5765	26.1452	#N/A
Bv2_046200_teis.t1	not assigned.annotated	Pentatricopeptide repeat-containing protein At4g02750 OS=Arabidopsis thaliana (sp|q9sy02|pp301_arath : 988.0)	Not assigned	Not assigned	#N/A	-1.60248	2.17827	0.049185		Bv2_046200_teis.t1	-0.872217	2.17827	0.4242		Bv2_046200_teis.t1	0.736094	2.17827	0.383693	Bv2_046200_teis.t1	2.84836	3.15773	2.91834	3.25495	3.92794	4.73987	1.79914	1.56641	1.31103	#N/A
Bv7_156570_pszn.t1	Phytohormone action.auxin.transport.auxin efflux transporter (PILS)	auxin efflux transporter (PILS) (original description: none)	Phytohormone action	Phytohormone action	#N/A	-0.103487	5.59968	0.720747		Bv7_156570_pszn.t1	-0.673162	5.59968	0.0032326		Bv7_156570_pszn.t1	-0.569515	5.59968	0.0135757	Bv7_156570_pszn.t1	72.1583	85.2324	75.6598	50.3203	40.4082	33.0448	47.229	52.8548	45.1335	#N/A
Bv2_043310_ppkn.t1	Photosynthesis.photophosphorylation.photosystem II.LHC-II complex.component LHCb4	component LHCb4 of LHC-II complex (original description: none)	Photosynthesis	Photophosphorylation	#N/A	-1.70898	11.0692	4.23754e-09		Bv2_043310_ppkn.t1	-1.41425	11.0692	9.54811e-07		Bv2_043310_ppkn.t1	0.294737	11.0692	0.29794	Bv2_043310_ppkn.t1	4468.79	4770.33	3938.91	4151.61	4480.8	4084.98	1987.02	1664.39	1267.92	#N/A
Bv5_113170_eddh.t1	not assigned.not annotated	no hits & (original description: none)	Not assigned not annotated	Not assigned not annotated	#N/A	0.246094	3.2301	0.582289		Bv5_113170_eddh.t1	0.239183	3.2301	0.467261		Bv5_113170_eddh.t1	-0.0071425	3.2301	1	Bv5_113170_eddh.t1	14.2078	14.0211	14.1361	6.94285	13.112	13.1305	20.3143	15.9184	13.5388	#N/A
Bv4_073000_syhu.t1	not assigned.annotated	Cinnamoyl-CoA reductase 1 OS=Arabidopsis thaliana (sp|q9s9n9|ccr1_arath : 303.0)	Not assigned	Not assigned	#N/A	0.450533	7.52542	0.0603036		Bv4_073000_syhu.t1	1.39362	7.52542	1.5366e-08		Bv4_073000_syhu.t1	0.942967	7.52542	0.000148027	Bv4_073000_syhu.t1	90.6304	153.167	90.3979	179.151	170.282	157.109	364.369	337.018	175.366	#N/A
Bv7_167470_wauz.t1	Protein homeostasis.ubiquitin-proteasome system.ubiquitin-fold protein deconjugation.SUMO deconjugation.peptidase (DeSI)	peptidase (DeSI) (original description: none)	Protein homeostasis	Protein homeostasis	#N/A	0.212796	6.2021	0.456311		Bv7_167470_wauz.t1	0.502313	6.2021	0.0707063		Bv7_167470_wauz.t1	0.289381	6.2021	0.331102	Bv7_167470_wauz.t1	45.1853	38.8613	52.9033	49.7526	39.9737	42.2055	29.2007	66.4866	96.8466	#N/A
Bv2_037390_jpps.t1	Cytoskeleton organisation.microfilament network.actin polymerisation.actin-depolymerizing factor (ADF)	actin-depolymerizing factor (original description: none)	Cytoskeleton organisation	Cytoskeleton organisation	AT3G46010.1	-0.210466	9.2762	0.124803		Bv2_037390_jpps.t1	0.161056	9.2762	0.240953		Bv2_037390_jpps.t1	0.371519	9.2762	0.00684962	Bv2_037390_jpps.t1	694.407	727.863	758.608	739.498	745.611	734.304	841.927	829.473	752.486	AT3G46010.1
Bv9_220260_rxqo.t1	not assigned.annotated	Root phototropism protein 3 OS=Arabidopsis thaliana (sp|q9fmf5|rpt3_arath : 240.0)	Not assigned	Not assigned	#N/A	-0.986322	5.8355	0.28992		Bv9_220260_rxqo.t1	0.685642	5.8355	0.576505		Bv9_220260_rxqo.t1	1.66669	5.8355	0.0540005	Bv9_220260_rxqo.t1	2.17432	0.749925	1.03961	3.22871	3.93809	3.45469	0.219596	2.47522	3.86712	#N/A
Bv5_121100_jkix.t1	not assigned.not annotated	no hits & (original description: none)	Not assigned not annotated	Not assigned not annotated	#N/A	0.799527	3.33779	0.0491021		Bv5_121100_jkix.t1	0.181285	3.33779	0.692678		Bv5_121100_jkix.t1	-0.618441	3.33779	0.149435	Bv5_121100_jkix.t1	12.4179	15.4187	15.894	7.07832	9.0576	6.17433	13.6627	25.3247	10.3964	#N/A
Bv7_173160_ajon.t1	RNA biosynthesis.DNA-dependent RNA polymerase (Pol) complexes.Pol I-V shared regulatory components.subunit 7	subunit 7 of RNA polymerase (original description: none)	RNA biosynthesis	RNA biosynthesis	#N/A	0.281432	6.12477	0.102147		Bv7_173160_ajon.t1	0.528291	6.12477	0.00148741		Bv7_173160_ajon.t1	0.246783	6.12477	0.170173	Bv7_173160_ajon.t1	83.0821	85.1825	86.8287	59.9006	82.9908	94.7658	132.242	124.848	108.812	#N/A
Bv8_196890_gtyw.t1	not assigned.not annotated	no hits & (original description: none)	Not assigned not annotated	Not assigned not annotated	#N/A	-0.204487	5.59032	0.43047		Bv8_196890_gtyw.t1	-1.38335	5.59032	1.00391e-13		Bv8_196890_gtyw.t1	-1.17844	5.59032	7.98699e-10	Bv8_196890_gtyw.t1	76.703	82.1994	81.6435	28.0974	26.9409	28.4398	33.8552	31.8771	25.6995	#N/A
Bv5_110060_trty.t1	not assigned.annotated	Protein QUIRKY OS=Arabidopsis thaliana (sp|b8xch5|qky_arath : 830.0)	Not assigned	Not assigned	#N/A	0.468366	2.28469	0.460021		Bv5_110060_trty.t1	0.822259	2.28469	0.202307		Bv5_110060_trty.t1	0.351398	2.28469	0.664527	Bv5_110060_trty.t1	4.84324	2.84147	3.00802	4.02867	4.21284	2.58973	5.76279	5.32388	7.99267	#N/A
Bv5_124140_pfqh.t1	not assigned.annotated	Endo-1,3;1,4-beta-D-glucanase OS=Zea mays (sp|q9zt66|e134_maize : 147.0)	Not assigned	Not assigned	#N/A	0.346689	8.52443	0.13942		Bv5_124140_pfqh.t1	-1.19573	8.52443	1.95453e-07		Bv5_124140_pfqh.t1	-1.54238	8.52443	4.7552e-11	Bv5_124140_pfqh.t1	844.336	720.977	705.759	234.47	195.499	184.901	277.198	348.326	359.593	#N/A
Bv7_166340_gxgm.t1	Protein biosynthesis.organelle machinery.mitochondrial ribosome.large ribosomal subunit proteome.component mtRPL29	component mtRPL29 of large ribosomal subunit proteome (original description: none)	Protein biosynthesis	Protein biosynthesis	#N/A	-0.4343	5.85294	0.00736855		Bv7_166340_gxgm.t1	0.848422	5.85294	2.70302e-06		Bv7_166340_gxgm.t1	1.28251	5.85294	5.73853e-13	Bv7_166340_gxgm.t1	42.221	39.5351	50.2395	75.4588	82.6205	94.8349	73.4246	73.9575	88.9524	#N/A
Bv6_154870_esmc.t1	RNA processing.organelle machinery.RNA editing.plastidial RNA editing factor activities (PPR-type).RNA editing factor (CRR28)	RNA editing factor (CRR28) (original description: none)	RNA processing	RNA processing	#N/A	-0.64427	3.06297	0.0683482		Bv6_154870_esmc.t1	0.618684	3.06297	0.141738		Bv6_154870_esmc.t1	1.26201	3.06297	0.000778898	Bv6_154870_esmc.t1	6.0301	10.8847	5.26127	10.7732	15.3779	16.1805	12.8006	12.0964	9.14988	#N/A
Bv9_208280_fomf.t1	not assigned.annotated	Protein disulfide-isomerase 5-1 OS=Arabidopsis thaliana (sp|q8gyd1|pdi51_arath : 204.0)	Not assigned	Not assigned	#N/A	-0.227291	5.86771	0.370863		Bv9_208280_fomf.t1	-0.239461	5.86771	0.322203		Bv9_208280_fomf.t1	-0.0120954	5.86771	1	Bv9_208280_fomf.t1	47.4098	57.6026	52.8922	43.0211	42.4019	37.8797	48.752	42.2867	41.7909	#N/A
Bv7_176270_kitd.t1	not assigned.not annotated	no hits & (original description: none)	Not assigned not annotated	Not assigned not annotated	#N/A	-0.207103	3.54474	0.602064		Bv7_176270_kitd.t1	1.20265	3.54474	0.000974883		Bv7_176270_kitd.t1	1.40849	3.54474	0.000186785	Bv7_176270_kitd.t1	8.36224	9.85811	9.30739	12.953	21.5686	23.4082	23.0222	9.73755	30.4619	#N/A
Bv5_108100_tpqz.t1	Solute transport.carrier-mediated transport.APC superfamily.proton:urea symporter (DUR)	proton:urea symporter (DUR) (original description: none)	Solute transport	Solute transport	#N/A	2.3282	4.10421	0.00149889		Bv5_108100_tpqz.t1	-0.709773	4.10421	0.279335		Bv5_108100_tpqz.t1	-3.03783	4.10421	3.774e-05	Bv5_108100_tpqz.t1	47.9727	68.6236	73.117	11.3333	4.3142	2.45288	67.0355	29.7564	18.2107	#N/A
Bv1_010700_fraj.t1	Solute transport.carrier-mediated transport.TOC superfamily.sugar efflux transporter (SWEET)	sugar efflux transporter (SWEET) (original description: none)	Solute transport	Solute transport	AT5G13170.1	-2.05671	5.43212	1.62236e-08		Bv1_010700_fraj.t1	3.20819	5.43212	3.01067e-06		Bv1_010700_fraj.t1	5.25073	5.43212	7.23108e-23	Bv1_010700_fraj.t1	1.46741	0.867618	1.20276	66.24	29.3195	23.7185	15.3565	11.9343	8.30267	AT5G13170.1
Bv6_152900_aoak.t1	Cell wall organisation.pectin.rhamnogalacturonan I.modification and degradation.alpha-L-arabinofuranosidase activities.bifunctional alpha-L-arabinofuranosidase and beta-D-xylosidase (BXL)	bifunctional alpha-L-arabinofuranosidase and beta-D-xylosidase (BXL) (original description: none)	Cell wall organisation	Cell wall organisation	#N/A	-0.475387	3.81225	0.126718		Bv6_152900_aoak.t1	1.74886	3.81225	1.99641e-05		Bv6_152900_aoak.t1	2.22105	3.81225	3.8708e-08	Bv6_152900_aoak.t1	4.75894	4.97055	3.60629	16.7921	16.6979	16.6694	15.3676	16.386	13.6809	#N/A
Bv5_119210_yggc.t1	Amino acid metabolism.degradation.gamma-aminobutyrate (GABA).gamma-hydroxybutyrate formation.bifunctional gamma-hydroxybutyrate dehydrogenase and glyoxylate reductase	bifunctional gamma-hydroxybutyrate dehydrogenase and glyoxylate reductase (original description: none)	Amino acid metabolism	Amino acid metabolism	#N/A	-1.71834	8.26128	2.75513e-21		Bv5_119210_yggc.t1	-1.0902	8.26128	1.55086e-09		Bv5_119210_yggc.t1	0.628197	8.26128	0.000298083	Bv5_119210_yggc.t1	500.795	370.959	399.489	569.526	513.51	466.383	192.077	212.243	189.345	#N/A
Bv5_121690_pcei.t1	DNA damage response.mismatch repair (MMR).MSH2-x mismatch repair heterodimer components.component MSH6	component MSH6 of MSH2-x mismatch repair heterodimers (original description: none)	DNA damage response	DNA damage response	#N/A	-0.932104	3.17881	0.099119		Bv5_121690_pcei.t1	0.12577	3.17881	1		Bv5_121690_pcei.t1	1.05749	3.17881	0.0617113	Bv5_121690_pcei.t1	3.95259	4.15849	2.79508	5.43166	6.31801	6.47791	3.87236	4.80128	3.18864	#N/A
Bv3_048640_keji.t1	not assigned.annotated	Peroxisomal membrane protein PMP22 OS=Arabidopsis thaliana (sp|q9zs51|pmp22_arath : 215.0)	Not assigned	Not assigned	#N/A	3.12642	4.20953	1.48582e-08		Bv3_048640_keji.t1	1.1844	4.20953	0.0041163		Bv3_048640_keji.t1	-1.94321	4.20953	0.00137622	Bv3_048640_keji.t1	11.1761	9.93319	13.9757	1.66456	3.01641	2.25204	35.2872	27.6329	16.8981	#N/A
Bv1_021480_jwcm.t1	Photosynthesis.photophosphorylation.photosystem II.assembly and maintenance.stabilizing factor (Psb33)	Psb33 protein involved in PS-II assembly (original description: none)	Photosynthesis	Photophosphorylation	#N/A	-1.09849	8.13216	1.03268e-09		Bv1_021480_jwcm.t1	0.0232889	8.13216	0.905394		Bv1_021480_jwcm.t1	1.12178	8.13216	4.44232e-10	Bv1_021480_jwcm.t1	273.41	283.966	241.795	495.88	453.377	421.841	252.5	298.195	257.519	#N/A
Bv3_048780_nasd.t1	not assigned.annotated	Glycolipid transfer protein 1 OS=Arabidopsis thaliana (sp|o22797|gltp1_arath : 305.0)	Not assigned	Not assigned	#N/A	1.24007	7.20265	5.96218e-13		Bv3_048780_nasd.t1	0.816557	7.20265	6.12589e-07		Bv3_048780_nasd.t1	-0.423573	7.20265	0.0182154	Bv3_048780_nasd.t1	160.291	159.506	164.757	86.7546	95.5668	101.523	273.081	282.211	292.606	#N/A
Bv8_195850_giqy.t1	Cell wall organisation.cell wall hydroxycinnamic acids.hydroxycinnamaldehyde dehydrogenase	hydroxycinnamaldehyde dehydrogenase (original description: none)	Cell wall organisation	Cell wall organisation	#N/A	-1.01642	6.68511	0.00251349		Bv8_195850_giqy.t1	-0.756167	6.68511	0.0239602		Bv8_195850_giqy.t1	0.260338	6.68511	0.433116	Bv8_195850_giqy.t1	211.189	132.56	192.267	106.231	207.799	187.871	88.265	161.15	68.4538	#N/A
Bv4_093100_ecgu.t2	Photosynthesis.photophosphorylation.cytochrome b6/f complex.assembly.CCS cytochrome f/c6 maturation system (system II).assembly factor (Ccs5/CcdA)	assembly factor CcdA of CCS cytochrome f/c6 maturation system (system II) (original description: none)	Photosynthesis	Photophosphorylation	#N/A	-0.0434082	6.79402	0.857777		Bv4_093100_ecgu.t2	-0.508254	6.79402	0.0107155		Bv4_093100_ecgu.t2	-0.464792	6.79402	0.021099	Bv4_093100_ecgu.t2	159.311	150.788	186.808	92.3206	102.63	88.2536	132.667	119.921	94.7194	#N/A
Bv3_056480_ciiw.t1	Enzyme classification.EC_3 hydrolases.EC_3.6 hydrolase acting on acid anhydride	Inosine triphosphate pyrophosphatase OS=Vitis vinifera (sp|f6hs55|itpa_vitvi : 358.0) & Enzyme classification.EC_3 hydrolases.EC_3.6 hydrolase acting on acid anhydride(50.3.6 : 274.2) (original description: none)	Enzyme classification	Enzyme classification	#N/A	-0.528707	5.58644	0.00896364		Bv3_056480_ciiw.t1	0.56265	5.58644	0.0107614		Bv3_056480_ciiw.t1	1.09114	5.58644	2.63187e-07	Bv3_056480_ciiw.t1	28.9181	29.6484	30.6837	53.3614	51.0793	45.6589	46.6399	40.6421	43.8716	#N/A
Bv9_216890_owfm.t1	Protein homeostasis.proteolysis.cysteine-type peptidase activities.C1-class protease (Papain)	protease (Papain) (original description: none)	Protein homeostasis	Protein homeostasis	#N/A	-1.61607	6.30699	1.85568e-05		Bv9_216890_owfm.t1	-0.504964	6.30699	0.198276		Bv9_216890_owfm.t1	1.11138	6.30699	0.00216587	Bv9_216890_owfm.t1	35.3129	30.4486	38.0976	59.0109	64.0175	53.9813	25.3421	31.4457	16.105	#N/A
Bv9_214180_gjwr.t1	RNA biosynthesis.transcriptional regulation.MYB transcription factor superfamily.transcription factor (MYB)	transcription factor (MYB) (original description: none)	RNA biosynthesis	RNA biosynthesis	AT4G09460.1	-0.418664	5.39874	0.295445		Bv9_214180_gjwr.t1	0.612924	5.39874	0.137778		Bv9_214180_gjwr.t1	1.0312	5.39874	0.0112019	Bv9_214180_gjwr.t1	22.9358	13.5322	18.0128	31.4358	35.234	21.5057	33.209	31.5218	18.4679	AT4G09460.1
Bv4_071520_ztpt.t1	Photosynthesis.photophosphorylation.photosystem I.assembly and maintenance.assembly factor (PSA2)	PSA2 protein involved in PS-I assembly (original description: none)	Photosynthesis	Photophosphorylation	AT2G34860.1	-1.27677	7.02536	1.54942e-09		Bv4_071520_ztpt.t1	0.134621	7.02536	0.551162		Bv4_071520_ztpt.t1	1.41138	7.02536	3.57776e-11	Bv4_071520_ztpt.t1	70.8101	96.4355	96.5154	175.291	182.81	193.725	75.2351	104.574	108.009	AT2G34860.1
Bv3_058800_jekt.t1	not assigned.not annotated	no hits & (original description: none)	Not assigned not annotated	Not assigned not annotated	#N/A	-0.891842	5.05874	0.000113567		Bv3_058800_jekt.t1	-0.772723	5.05874	0.000513437		Bv3_058800_jekt.t1	0.119471	5.05874	0.590884	Bv3_058800_jekt.t1	41.5029	42.3985	46.2323	36.2593	34.8655	40.1662	27.3905	26.921	21.2524	#N/A
Bv5_123970_qfpc.t1	Redox homeostasis.hydrogen peroxide removal.peroxiredoxin activities.type-2 peroxiredoxin (PrxII)	type-2 peroxiredoxin (PrxII) (original description: none)	Redox homeostasis	Redox homeostasis	#N/A	-1.19384	7.65184	5.01898e-11		Bv5_123970_qfpc.t1	0.734953	7.65184	0.000124452		Bv5_123970_qfpc.t1	1.92872	7.65184	1.89506e-24	Bv5_123970_qfpc.t1	120.474	118.912	116.887	321.166	358.831	385.735	210.372	194.697	184.353	#N/A
Bv6_144220_mwza.t1	Enzyme classification.EC_3 hydrolases.EC_3.6 hydrolase acting on acid anhydride	ATPase ARSA1 OS=Chlamydomonas reinhardtii (sp|a8jgb0|asna1_chlre : 392.0) & Enzyme classification.EC_3 hydrolases.EC_3.6 hydrolase acting on acid anhydride(50.3.6 : 129.3) (original description: none)	Enzyme classification	Enzyme classification	#N/A	-0.178965	6.67769	0.33943		Bv6_144220_mwza.t1	0.588422	6.67769	0.0014875		Bv6_144220_mwza.t1	0.767323	6.67769	4.29659e-05	Bv6_144220_mwza.t1	108.014	116.009	101.454	171.8	138.879	126.685	189.557	152.9	143.874	#N/A
Bv6_147470_qqmp.t1	Photosynthesis.photophosphorylation.photosystem II.PS-II complex.component PsbY	component PsbY of PS-II complex (original description: none)	Photosynthesis	Photophosphorylation	#N/A	1.99441	11.3874	0.00174587		Bv6_147470_qqmp.t1	-8.40246	11.3874	2.02552e-110		Bv6_147470_qqmp.t1	-10.3949	11.3874	3.15631e-121	Bv6_147470_qqmp.t1	3326.3	3168.28	3281.8	1.43789	1.9345	2.01169	4.80492	5.41595	18.0199	#N/A
Bv7_169680_ipgy.t1	Coenzyme metabolism.tetrapyrrol biosynthesis.5-aminolevulinic acid formation.glutamyl-tRNA reductase regulation.regulatory factor (FLU)	glutamyl-tRNA reductase regulator protein (FLU) (original description: none)	Coenzyme metabolism	Coenzyme metabolism	#N/A	-0.93701	6.22231	2.33212e-05		Bv7_169680_ipgy.t1	0.172918	6.22231	0.464157		Bv7_169680_ipgy.t1	1.1099	6.22231	6.58586e-07	Bv7_169680_ipgy.t1	61.8158	65.25	67.6737	86.3988	107.743	135.555	80.6287	75.4717	62.2486	#N/A
Bv3_070550_owzt.t1	Protein biosynthesis.organelle machinery.plastidial ribosome.large ribosomal subunit proteome.component psRPL18	component psRPL18 of large ribosomal subunit proteome (original description: none)	Protein biosynthesis	Protein biosynthesis	#N/A	-2.28972	8.7508	3.90719e-11		Bv3_070550_owzt.t1	0.223216	8.7508	0.515603		Bv3_070550_owzt.t1	2.51292	8.7508	6.87795e-13	Bv3_070550_owzt.t1	111.598	131.066	133.396	550.794	520.105	616.551	182.11	131.804	121.97	#N/A
Bv9_212920_nxnj.t1	Phytohormone action.cytokinin.biosynthesis.cytokinin phosphoribohydrolase	cytokinin phosphoribohydrolase (original description: none)	Phytohormone action	Phytohormone action	#N/A	-1.36778	5.81441	3.93979e-07		Bv9_212920_nxnj.t1	-0.68824	5.81441	0.0144943		Bv9_212920_nxnj.t1	0.679834	5.81441	0.00678518	Bv9_212920_nxnj.t1	48.375	42.9697	47.4398	41.0729	58.9729	74.3125	34.4087	22.8624	28.0647	#N/A
Bv6_145160_ninj.t1	Vesicle trafficking.regulation of membrane tethering and fusion.RAB-GTPase activities.D-class RAB GTPase	D-class RAB GTPase (original description: none)	Vesicle trafficking	Vesicle trafficking	#N/A	0.469224	6.51607	0.0173202		Bv6_145160_ninj.t1	0.656808	6.51607	0.000661298		Bv6_145160_ninj.t1	0.187486	6.51607	0.382305	Bv6_145160_ninj.t1	68.9944	71.9283	99.2144	68.5681	69.0762	77.3579	142.89	113.522	119.558	#N/A
Bv9_213670_unzj.t1	Chromatin organisation.chromatin remodeling complexes.INO80 chromatin remodeling complex.component IES6	component IES6 of INO80 chromatin remodeling complex (original description: none)	Chromatin organisation	Chromatin organisation	#N/A	0.176345	6.17486	0.391251		Bv9_213670_unzj.t1	-1.4837	6.17486	2.72e-19		Bv9_213670_unzj.t1	-1.65987	6.17486	1.17017e-21	Bv9_213670_unzj.t1	223.041	214.059	207.516	54.898	51.0376	54.4047	89.8705	79.3466	59.7792	#N/A
Bv_002490_pmdf.t1	Protein biosynthesis.ribosome biogenesis.large ribosomal subunit (LSU).LSU proteome.component RPL35	component RPL35 of LSU proteome component (original description: none)	Protein biosynthesis	Protein biosynthesis	AT2G39390.1	-0.596038	8.80404	0.01058		Bv_002490_pmdf.t1	-1.04537	8.80404	6.90926e-06		Bv_002490_pmdf.t1	-0.449295	8.80404	0.051512	Bv_002490_pmdf.t1	642.37	677.924	773.814	293.829	426.647	478.866	363.564	247.344	392.006	AT2G39390.1
Bv3_064820_wrxj.t1	Enzyme classification.EC_1 oxidoreductases.EC_1.1 oxidoreductase acting on CH-OH group of donor	Probable aldo-keto reductase 4 OS=Arabidopsis thaliana (sp|q93zn2|alkr4_arath : 546.0) & Enzyme classification.EC_1 oxidoreductases.EC_1.1 oxidoreductase acting on CH-OH group of donor(50.1.1 : 483.0) (original description: none)	Enzyme classification	Enzyme classification	#N/A	1.73386	6.73001	1.45944e-08		Bv3_064820_wrxj.t1	-1.21701	6.73001	7.79322e-06		Bv3_064820_wrxj.t1	-2.95078	6.73001	4.04205e-22	Bv3_064820_wrxj.t1	277.373	230.402	350.392	35.2586	27.426	24.5713	136.98	115.938	113.348	#N/A
Bv6_141790_uqio.t1	Protein biosynthesis.organelle machinery.plastidial ribosome.large ribosomal subunit proteome.component psRPL15	component psRPL15 of large ribosomal subunit proteome (original description: none)	Protein biosynthesis	Protein biosynthesis	#N/A	-1.97651	9.00724	1.40077e-14		Bv6_141790_uqio.t1	0.0246496	9.00724	0.922905		Bv6_141790_uqio.t1	2.00116	9.00724	7.14216e-15	Bv6_141790_uqio.t1	266.36	275.604	220.656	913.309	768.225	728.215	276.994	228.179	264.274	#N/A
Bv8_190860_wgte.t1	Redox homeostasis.chloroplast redox homeostasis.2-Cys peroxiredoxin activities.atypical 2-Cys peroxiredoxin (PrxQ)	atypical 2-Cys peroxiredoxin (PrxQ) (original description: none)	Redox homeostasis	Redox homeostasis	#N/A	-0.945271	9.06603	1.1541e-05		Bv8_190860_wgte.t1	-0.0819449	9.06603	0.706682		Bv8_190860_wgte.t1	0.863329	9.06603	5.9873e-05	Bv8_190860_wgte.t1	564.557	358.709	513.027	627.735	718.701	705.76	475.781	468.141	405.328	#N/A
Bv8_186240_gpna.t1	not assigned.annotated	Peroxidase 42 OS=Arabidopsis thaliana (sp|q9sb81|per42_arath : 531.0)	Not assigned	Not assigned	AT4G21960.1	-1.36346	8.83072	0.106574		Bv8_186240_gpna.t1	-5.45783	8.83072	1.77512e-10		Bv8_186240_gpna.t1	-4.08997	8.83072	2.23272e-07	Bv8_186240_gpna.t1	207.994	137.233	281.876	2.11357	6.09331	19.9408	7.51111	1.05212	5.13677	AT4G21960.1
Bv8_197850_tdfd.t1	RNA biosynthesis.transcriptional regulation.transcription factor (NAC)	transcription factor (NAC) (original description: none)	RNA biosynthesis	RNA biosynthesis	AT5G56620.3	-0.121021	2.95926	1		Bv8_197850_tdfd.t1	-1.73769	2.95926	0.00336266		Bv8_197850_tdfd.t1	-1.61074	2.95926	0.00819809	Bv8_197850_tdfd.t1	7.48261	8.40591	8.4501	1.78173	1.96904	2.30099	2.19596	2.97026	1.82614	AT5G56620.3
Bv1_020040_taaj.t1	Solute transport.carrier-mediated transport.MFS superfamily.DHA-1 family.phosphate transporter (PHT5)	phosphate transporter (PHT5) (original description: none)	Solute transport	Solute transport	AT4G22990.2	1.00254	4.52568	0.0901379		Bv1_020040_taaj.t1	3.46193	4.52568	5.31754e-07		Bv1_020040_taaj.t1	2.45478	4.52568	0.000429079	Bv1_020040_taaj.t1	6.55492	2.47533	2.97397	6.70896	19.2591	26.6873	16.5198	48.9937	69.4399	AT4G22990.2
Bv5_102490_kwuf.t1	Protein homeostasis.ubiquitin-proteasome system.ubiquitin-fold protein conjugation.MUB conjugation.conjugation E2 protein	conjugation E2 protein (original description: none)	Protein homeostasis	Protein homeostasis	#N/A	0.240396	10.1733	0.104485		Bv5_102490_kwuf.t1	-0.0234639	10.1733	0.874732		Bv5_102490_kwuf.t1	-0.263859	10.1733	0.0745886	Bv5_102490_kwuf.t1	1319.21	1254.44	1306.8	862.15	889.638	792.422	1218.93	1400.61	1179.99	#N/A
Bv9_208830_hmyc.t1	not assigned.annotated	Pentatricopeptide repeat-containing protein At1g73710 OS=Arabidopsis thaliana (sp|q9c9u0|pp118_arath : 1064.0)	Not assigned	Not assigned	#N/A	-1.42991	3.59711	1.55657e-05		Bv9_208830_hmyc.t1	-0.707051	3.59711	0.0539106		Bv9_208830_hmyc.t1	0.723808	3.59711	0.016919	Bv9_208830_hmyc.t1	12.8248	17.4895	13.0592	16.7812	20.5424	19.2854	9.03491	9.26634	7.96378	#N/A
Bv6_138160_oani.t1	Solute transport.channels.MIP family.Nodulin-26-like intrinsic protein (NIP)	Nodulin-26-like intrinsic protein (NIP) (original description: none)	Solute transport	Solute transport	#N/A	0.366479	5.23275	0.47807		Bv6_138160_oani.t1	0.485424	5.23275	0.328965		Bv6_138160_oani.t1	0.118753	5.23275	0.842795	Bv6_138160_oani.t1	35.5749	38.7787	20.9993	34.9446	23.471	23.4625	54.7013	28.9485	48.5065	#N/A
Bv8_196220_fuaa.t1	not assigned.not annotated	no hits & (original description: none)	Not assigned not annotated	Not assigned not annotated	#N/A	0.506132	4.66161	0.0935788		Bv8_196220_fuaa.t1	-0.0451824	4.66161	0.946656		Bv8_196220_fuaa.t1	-0.551302	4.66161	0.0584736	Bv8_196220_fuaa.t1	33.8168	24.9992	29.6429	13.4253	17.059	16.9093	22.9992	28.5416	33.6332	#N/A
Bv7_166490_qiwa.t1	Photosynthesis.photophosphorylation.photosystem I.PS-I complex.component PsaE	component PsaE of PS-I complex (original description: none)	Photosynthesis	Photophosphorylation	#N/A	0.29074	11.7562	0.209527		Bv7_166490_qiwa.t1	0.01839	11.7562	0.937176		Bv7_166490_qiwa.t1	-0.27235	11.7562	0.239799	Bv7_166490_qiwa.t1	2507.8	2451.4	2609.22	1565.94	1672.63	1685.15	2483.96	2552.36	2577.34	#N/A
Bv6_130800_swki.t2	not assigned.not annotated	no hits & (original description: none)	Not assigned not annotated	Not assigned not annotated	#N/A	0.0769436	6.06221	0.678264		Bv6_130800_swki.t2	0.174518	6.06221	0.289634		Bv6_130800_swki.t2	0.0975415	6.06221	0.605462	Bv6_130800_swki.t2	71.9317	70.14	75.3904	59.0338	62.0573	62.0341	90.6055	83.7278	69.7005	#N/A
Bv9_214300_nfsx.t1	Photosynthesis.photophosphorylation.photosystem I.PS-I complex.component PsaF	component PsaF of PS-I complex (original description: none)	Photosynthesis	Photophosphorylation	#N/A	-7.25561	12.6436	2.86598e-95		Bv9_214300_nfsx.t1	-6.60148	12.6436	1.68687e-83		Bv9_214300_nfsx.t1	0.654604	12.6436	0.0119194	Bv9_214300_nfsx.t1	3972.61	4806.38	4254.58	5715.74	5565.99	4886.62	38.3772	44.332	50.2086	#N/A
Bv3_064520_regp.t1	Enzyme classification.EC_3 hydrolases.EC_3.6 hydrolase acting on acid anhydride	Adenylylsulfatase HINT1 OS=Arabidopsis thaliana (sp|q8gun2|hint1_arath : 212.0) & Enzyme classification.EC_3 hydrolases.EC_3.6 hydrolase acting on acid anhydride(50.3.6 : 23.8) (original description: none)	Enzyme classification	Enzyme classification	#N/A	-0.0308915	7.47534	0.954717		Bv3_064520_regp.t1	0.937717	7.47534	0.0740127		Bv3_064520_regp.t1	0.968553	7.47534	0.0655351	Bv3_064520_regp.t1	186.554	157.885	202.874	282.285	295.569	265.248	309.956	404.243	330.141	#N/A
Bv9_211300_hjzj.t1	Lipid metabolism.glycerolipid biosynthesis.phosphatidylcholine.choline homeostasis.phosphocholine phosphatase	phosphocholine phosphatase (original description: none)	Lipid metabolism	Lipid metabolism	#N/A	-0.251568	10.845	0.764685		Bv9_211300_hjzj.t1	0.121206	10.845	0.885468		Bv9_211300_hjzj.t1	0.372772	10.845	0.65741	Bv9_211300_hjzj.t1	607.134	2173.44	294.779	855.695	775.165	1482.77	457.091	352.079	2460.14	#N/A
Bv9_213600_wsfu.t1	not assigned.not annotated	no hits & (original description: none)	Not assigned not annotated	Not assigned not annotated	#N/A	-0.857636	7.28927	0.0565121		Bv9_213600_wsfu.t1	-0.687881	7.28927	0.124999		Bv9_213600_wsfu.t1	0.169798	7.28927	0.706834	Bv9_213600_wsfu.t1	315.678	379.281	240.251	572.948	180.187	93.0418	196.336	309.884	77.5514	#N/A
Bv4_085210_heme.t1	not assigned.annotated	Universal stress protein A-like protein OS=Arabidopsis thaliana (sp|q8lgg8|uspal_arath : 268.0)	Not assigned	Not assigned	#N/A	0.0579714	7.1043	0.762233		Bv4_085210_heme.t1	0.768752	7.1043	5.0627e-05		Bv4_085210_heme.t1	0.710727	7.1043	0.0002048	Bv4_085210_heme.t1	147.919	176.769	161.108	230.598	215.06	181.492	297.54	266.672	258.223	#N/A
Bv2_037410_xmwg.t1	not assigned.annotated	Pentatricopeptide repeat-containing protein At2g39620 OS=Arabidopsis thaliana (sp|o80647|pp195_arath : 725.0)	Not assigned	Not assigned	#N/A	-0.165268	1.98207	1		Bv2_037410_xmwg.t1	-1.10453	1.98207	0.210391		Bv2_037410_xmwg.t1	-0.932674	1.98207	0.4242	Bv2_037410_xmwg.t1	3.40909	4.39479	2.779	1.51911	1.14702	1.54144	1.43884	1.65785	1.59536	#N/A
Bv6_137390_hpyy.t1	Amino acid metabolism.biosynthesis.aspartate family.aspartate-derived amino acids.isoleucine.valine/leucine/isoleucine aminotransferase	valine/leucine/isoleucine aminotransferase (original description: none)	Amino acid metabolism	Amino acid metabolism	#N/A	-0.201721	6.85536	0.289219		Bv6_137390_hpyy.t1	0.716353	6.85536	0.000208497		Bv6_137390_hpyy.t1	0.918001	6.85536	2.35503e-06	Bv6_137390_hpyy.t1	109.716	114.846	112.156	186.469	160.674	154.624	201.151	156.159	191.458	#N/A
Bv6_151480_jmzq.t1	not assigned.annotated	Protein Iojap-related, mitochondrial OS=Arabidopsis thaliana (sp|q9caf9|iojam_arath : 147.0)	Not assigned	Not assigned	#N/A	1.11723	6.06621	8.07479e-11		Bv6_151480_jmzq.t1	1.61063	6.06621	2.50704e-20		Bv6_151480_jmzq.t1	0.493175	6.06621	0.0119722	Bv6_151480_jmzq.t1	61.2347	63.8167	66.7205	78.6442	72.403	61.7838	156.567	220.31	206.403	#N/A
Bv1_017580_otiq.t1	Nucleotide metabolism.deoxynucleotides.salvage pathway.nucleoside diphosphate kinase	nucleoside diphosphate kinase (original description: none)	Nucleotide metabolism	Nucleotide metabolism	#N/A	-0.66728	9.38454	0.00204149		Bv1_017580_otiq.t1	0.534766	9.38454	0.0139142		Bv1_017580_otiq.t1	1.20203	9.38454	3.91983e-08	Bv1_017580_otiq.t1	497.709	537.429	639.312	775.59	931.344	1303.71	929.524	729.009	748.3	#N/A
Bv2_041890_enen.t1	not assigned.annotated	Cilia- and flagella-associated protein 20 OS=Chlamydomonas reinhardtii (sp|a8iu92|cfa20_chlre : 333.0)	Not assigned	Not assigned	#N/A	-0.521711	5.14895	0.0246806		Bv2_041890_enen.t1	-1.39297	5.14895	2.67391e-13		Bv2_041890_enen.t1	-0.870804	5.14895	2.96326e-06	Bv2_041890_enen.t1	80.8121	59.3178	85.864	32.5341	29.814	34.7739	30.1628	28.8473	26.2903	#N/A
Bv5_115380_ycts.t1	Protein modification.phosphorylation.CAMK protein kinase superfamily.protein kinase (CDPK)	protein kinase (CDPK) (original description: none)	Protein modification	Protein modification	AT1G18890.1	0.730592	3.38533	0.258649		Bv5_115380_ycts.t1	-0.984993	3.38533	0.0196584		Bv5_115380_ycts.t1	-1.71435	3.38533	0.00030488	Bv5_115380_ycts.t1	19	21.1993	7.16324	4.51983	3.21417	3.40496	9.07974	5.45835	9.04461	AT1G18890.1
Bv6_139270_nryx.t1	Protein translocation.mitochondrion.inner mitochondrion membrane TIM translocation system.component Pam16	component Pam16 of inner mitochondrion membrane TIM translocation system (original description: none)	Protein translocation	Protein translocation	#N/A	0.695679	5.80085	1.21979e-05		Bv6_139270_nryx.t1	0.90339	5.80085	5.01627e-09		Bv6_139270_nryx.t1	0.207546	5.80085	0.250762	Bv6_139270_nryx.t1	51.8202	66.3737	63.0882	58.1546	58.0701	48.6621	123.29	116.289	97.8468	#N/A
Bv8_192360_stkf.t1	DNA damage response.homologous recombination repair (HR).Smc5-Smc6 complex.NSE1-NSE3-NSE4 subcomplex.ubiquitin ligase component NSE1	ubiquitin ligase component NSE1 of homologous recombination repair Smc5-Smc6 complex (original description: none)	DNA damage response	DNA damage response	#N/A	0.3432	3.60256	0.221083		Bv8_192360_stkf.t1	-0.125596	3.60256	0.622778		Bv8_192360_stkf.t1	-0.468729	3.60256	0.10004	Bv8_192360_stkf.t1	24.3472	29.0336	23.4475	14.9017	14.4649	14.2485	26.5458	23.6817	19.7416	#N/A
Bv3_068040_epjf.t1	Enzyme classification.EC_1 oxidoreductases.EC_1.1 oxidoreductase acting on CH-OH group of donor	Isocitrate dehydrogenase [NADP] OS=Glycine max (sp|q06197|idhc_soybn : 704.0) & Enzyme classification.EC_1 oxidoreductases.EC_1.1 oxidoreductase acting on CH-OH group of donor(50.1.1 : 703.6) (original description: none)	Enzyme classification	Enzyme classification	#N/A	0.320248	5.78568	0.124334		Bv3_068040_epjf.t1	-0.0833703	5.78568	0.673759		Bv3_068040_epjf.t1	-0.403603	5.78568	0.0416989	Bv3_068040_epjf.t1	68.1509	60.6238	68.7529	38.4872	37.5676	41.3737	65.1241	61.6544	58.4866	#N/A
Bv3_068870_autp.t1	not assigned.not annotated	no hits & (original description: none)	Not assigned not annotated	Not assigned not annotated	#N/A	-0.582245	5.16094	0.0171476		Bv3_068870_autp.t1	-0.968953	5.16094	8.7395e-06		Bv3_068870_autp.t1	-0.386261	5.16094	0.0738341	Bv3_068870_autp.t1	41.3379	52.4138	43.094	26.8512	29.87	25.6293	24.1555	21.9469	23.2027	#N/A
Bv1_000390_ptxm.t1	not assigned.not annotated	no hits & (original description: none)	Not assigned not annotated	Not assigned not annotated	#N/A	-0.123043	5.44671	0.492039		Bv1_000390_ptxm.t1	0.274448	5.44671	0.124684		Bv1_000390_ptxm.t1	0.397422	5.44671	0.0261176	Bv1_000390_ptxm.t1	48.3911	54.6495	51.7024	62.7569	52.5719	45.3215	64.4412	69.9661	51.7867	#N/A
Bv1_006280_gdiw.t1	RNA biosynthesis.transcriptional regulation.transcription factor (MADS/AGL)	transcription factor (MADS/AGL) (original description: none)	RNA biosynthesis	RNA biosynthesis	#N/A	-2.53209	5.44172	0.000128142		Bv1_006280_gdiw.t1	-4.48591	5.44172	3.19024e-11		Bv1_006280_gdiw.t1	-1.95126	5.44172	0.000873111	Bv1_006280_gdiw.t1	207.394	146.021	184.987	60.1344	29.1697	21.3096	3.60487	8.24269	11.6384	#N/A
Bv3_048600_ggio.t1	Protein biosynthesis.organelle machinery.plastidial ribosome.large ribosomal subunit proteome.component psRPL28	component psRPL28 of large ribosomal subunit proteome (original description: none)	Protein biosynthesis	Protein biosynthesis	#N/A	-0.859515	9.42106	6.96964e-05		Bv3_048600_ggio.t1	0.764436	9.42106	0.000472142		Bv3_048600_ggio.t1	1.62393	9.42106	2.21419e-13	Bv3_048600_ggio.t1	341.98	325.976	320.028	828.23	750.636	817.675	564.009	545.77	557.185	#N/A
Bv4_093180_nknt.t1	not assigned.annotated	HMG-Y-related protein A OS=Glycine max (sp|q00423|hmgya_soybn : 106.0)	Not assigned	Not assigned	#N/A	-0.90335	6.16329	4.82044e-05		Bv4_093180_nknt.t1	-0.243101	6.16329	0.314982		Bv4_093180_nknt.t1	0.66033	6.16329	0.00225294	Bv4_093180_nknt.t1	43.7538	54.1333	60.6011	65.2489	65.1492	66.8419	56.6363	38.3302	37.955	#N/A
Bv1_007450_hfos.t1	not assigned.annotated	Nitrate regulatory gene2 protein OS=Arabidopsis thaliana (sp|q93yu8|nrg2_arath : 159.0)	Not assigned	Not assigned	#N/A	2.47265	2.49591	0.000493422		Bv1_007450_hfos.t1	1.17338	2.49591	0.0296375		Bv1_007450_hfos.t1	-1.30323	2.49591	0.226758	Bv1_007450_hfos.t1	3.03117	3.78731	2.62514	1.89786	0.668732	0.249636	4.51646	9.47675	7.64766	#N/A
Bv7_180480_gezh.t1	Protein biosynthesis.ribosome biogenesis.large ribosomal subunit (LSU).LSU proteome.component RPL19	component RPL19 of LSU proteome component (original description: none)	Protein biosynthesis	Protein biosynthesis	#N/A	-0.207451	10.14	0.231967		Bv7_180480_gezh.t1	0.37492	10.14	0.0310462		Bv7_180480_gezh.t1	0.582365	10.14	0.000829062	Bv7_180480_gezh.t1	864.525	877.124	965.425	878.235	1112.07	1186.12	1291.86	992.952	1193.98	#N/A
Bv9_209270_chaa.t1	Lipid metabolism.lipid degradation.fatty acid degradation.core beta-oxidation.acyl CoA oxidase (ACX)	acyl CoA oxidase (ACX) (original description: none)	Lipid metabolism	Lipid metabolism	AT1G06290.1	1.76868	5.82662	1.02828e-24		Bv9_209270_chaa.t1	0.667997	5.82662	3.76476e-06		Bv9_209270_chaa.t1	-1.10078	5.82662	2.54191e-09	Bv9_209270_chaa.t1	94.0652	104.835	92.6506	35.2682	36.9901	34.5752	144.582	152.014	163.805	AT1G06290.1
Bv8_190180_ktgn.t1	RNA biosynthesis.transcriptional regulation.transcription factor (NAC)	transcription factor (NAC) (original description: none)	RNA biosynthesis	RNA biosynthesis	#N/A	-0.0186271	3.39094	1		Bv8_190180_ktgn.t1	0.279421	3.39094	0.6388		Bv8_190180_ktgn.t1	0.297563	3.39094	0.705746	Bv8_190180_ktgn.t1	2.26841	15.8432	4.33839	10.5881	6.9642	4.31739	12.4043	10.4949	4.31489	#N/A
Bv5_100710_wcar.t2	not assigned.not annotated	no hits & (original description: none)	Not assigned not annotated	Not assigned not annotated	#N/A	-0.0207004	5.1931	0.937598		Bv5_100710_wcar.t2	-0.222002	5.1931	0.36051		Bv5_100710_wcar.t2	-0.201194	5.1931	0.454512	Bv5_100710_wcar.t2	30.5118	35.8587	30.7129	25.4439	21.869	19.1423	24.6405	31.9045	26.1564	#N/A
Bv6_143810_xeix.t1	Multi-process regulation.phosphoinositide lipid regulatory system.phosphatidylinositol 4/5-phosphate.phosphatidylinositol 4/5-phosphate kinase (PIP5K)	phosphatidylinositol 4/5-phosphate kinase (PIP5K) (original description: none)	Multi-process regulation	Multi-process regulation	#N/A	0.181664	5.15784	0.488621		Bv6_143810_xeix.t1	-0.649986	5.15784	0.00119182		Bv6_143810_xeix.t1	-0.831465	5.15784	9.36075e-05	Bv6_143810_xeix.t1	68.9249	60.4198	59.5286	33.7875	26.6656	23.0262	35.9405	49.8778	33.8083	#N/A
Bv5_121430_jsmj.t1	not assigned.not annotated	no hits & (original description: none)	Not assigned not annotated	Not assigned not annotated	#N/A	0.254366	6.08408	0.151005		Bv5_121430_jsmj.t1	1.17197	6.08408	2.81281e-10		Bv5_121430_jsmj.t1	0.917391	6.08408	2.85077e-06	Bv5_121430_jsmj.t1	54.135	51.0317	57.7404	67.3833	80.7499	93.7711	123.498	124.889	116.902	#N/A
Bv5_107300_qsww.t1	Protein biosynthesis.aminoacyl-tRNA synthetase activities.tryptophan-tRNA ligase	tryptophan-tRNA ligase (original description: none)	Protein biosynthesis	Protein biosynthesis	#N/A	-1.08703	5.35736	8.12678e-06		Bv5_107300_qsww.t1	-0.582619	5.35736	0.0222109		Bv5_107300_qsww.t1	0.504737	5.35736	0.0257281	Bv5_107300_qsww.t1	34.0544	34.3652	31.8331	34.368	36.0459	41.639	25.3908	23.6383	17.402	#N/A
Bv7_161220_hjdo.t1	Secondary metabolism.terpenoids.carotenoid biosynthesis.xanthophylls.carotenoid hydroxylase activities.carotenoid epsilon-ring hydroxylase (LUT1)	carotenoid epsilon ring hydroxylase (original description: none)	Secondary metabolism	Secondary metabolism	#N/A	-1.01333	6.23201	7.14632e-06		Bv7_161220_hjdo.t1	-0.440755	6.23201	0.0556219		Bv7_161220_hjdo.t1	0.572655	6.23201	0.00957071	Bv7_161220_hjdo.t1	92.3986	117.812	95.8373	126.802	115.189	116.596	87.2894	74.5868	62.1991	#N/A
Bv4_097340_kxzf.t1	Cell cycle organisation.cytokinesis.cell-plate formation.SNARE cell-plate vesicle fusion complex.R-SNARE component VAMP721/VAMP722	R-SNARE component VAMP721/VAMP722 of SNARE cell-plate vesicle fusion complex (original description: none)	Cell cycle organisation	Cell cycle organisation	#N/A	0.0278923	6.63936	0.903144		Bv4_097340_kxzf.t1	-0.00861276	6.63936	0.982603		Bv4_097340_kxzf.t1	-0.0365042	6.63936	0.865441	Bv4_097340_kxzf.t1	108.086	123.102	117.312	105.709	86.9333	75.4151	108.99	124.955	110.592	#N/A
Bv7_159480_mizc.t1	Carbohydrate metabolism.nucleotide sugar biosynthesis.UDP-N-acetylglucosamine biosynthesis.de novo biosynthesis.glucosamine 6-phosphate N-acetyltransferase	glucosamine 6-phosphate N-acetyltransferase (original description: none)	Carbohydrate metabolism	Carbohydrate metabolism	#N/A	-1.16829	5.02431	3.57132e-06		Bv7_159480_mizc.t1	-1.99716	5.02431	3.81768e-22		Bv7_159480_mizc.t1	-0.827946	5.02431	6.12261e-06	Bv7_159480_mizc.t1	71.6755	63.5682	71.252	34.4543	29.3475	27.6412	16.1235	15.2076	19.7995	#N/A
Bv2_046840_epra.t1	not assigned.annotated	Uncharacterized protein At5g19025 OS=Arabidopsis thaliana (sp|p0c8q9|y5902_arath : 102.0)	Not assigned	Not assigned	#N/A	0.82527	5.30734	1.18848e-05		Bv2_046840_epra.t1	0.94107	5.30734	2.48531e-07		Bv2_046840_epra.t1	0.115604	5.30734	0.592679	Bv2_046840_epra.t1	52.025	56.8211	48.4228	54.7783	39.4485	40.0896	86.8871	91.7701	121.369	#N/A
Bv9_212620_eprt.t1	RNA processing.pre-mRNA splicing.U1/U2/U4/U5-associated Sm accessory ribonucleoprotein complex.component Sm-D3	component Sm-D3 of U1/U2/U4/U5-associated Sm accessory ribonucleoprotein complex (original description: none)	RNA processing	RNA processing	#N/A	-0.172376	6.6706	0.41387		Bv9_212620_eprt.t1	0.205543	6.6706	0.311235		Bv9_212620_eprt.t1	0.377881	6.6706	0.0593107	Bv9_212620_eprt.t1	68.4574	75.0245	70.8862	62.1194	73.3583	83.3842	99.3837	62.4321	83.341	#N/A
Bv6_151780_hutn.t1	Cellular respiration.oxidative phosphorylation.cytochrome c reductase complex.Rieske iron-sulphur component UCR1	Rieske iron-sulphur component of cytochrome c reductase complex (original description: none)	Cellular respiration	Cellular respiration	#N/A	-0.820282	8.18957	1.6291e-06		Bv6_151780_hutn.t1	-0.322621	8.18957	0.0602225		Bv6_151780_hutn.t1	0.497678	8.18957	0.00326052	Bv6_151780_hutn.t1	334.358	299.372	362.415	355.521	378.143	372.102	272.018	264.432	254.806	#N/A
Bv1_018650_nccw.t1	not assigned.annotated	Putative lipid-binding protein At4g00165 OS=Arabidopsis thaliana (sp|q8rw93|lbp65_arath : 146.0)	Not assigned	Not assigned	#N/A	1.15569	7.75244	0.0553727		Bv1_018650_nccw.t1	1.08066	7.75244	0.0709414		Bv1_018650_nccw.t1	-0.0752051	7.75244	0.907081	Bv1_018650_nccw.t1	72.9381	26.8002	91.7423	21.1361	36.8091	82.8044	149.174	86.7397	163.915	#N/A
Bv1_019750_zryo.t1	Protein modification.protein folding.protein folding catalyst (Cyclophilin)	protein folding catalyst (original description: none)	Protein modification	Protein modification	#N/A	-0.0575794	5.15724	0.794092		Bv1_019750_zryo.t1	0.991223	5.15724	2.59205e-06		Bv1_019750_zryo.t1	1.04853	5.15724	1.15963e-06	Bv1_019750_zryo.t1	39.8205	38.9519	33.2789	60.3937	62.3734	59.9902	104.711	64.4595	52.5045	#N/A
Bv8_200350_akki.t1	not assigned.annotated	RNA pseudouridine synthase 6, chloroplastic OS=Arabidopsis thaliana (sp|q9svs0|pus6_arath : 543.0)	Not assigned	Not assigned	#N/A	-0.782482	3.79512	0.0698084		Bv8_200350_akki.t1	-0.0557836	3.79512	1		Bv8_200350_akki.t1	0.72683	3.79512	0.0750725	Bv8_200350_akki.t1	9.6775	8.67136	6.67831	9.57969	11.3287	11.9102	8.18731	7.8939	7.83747	#N/A
Bv5_110780_hekx.t1	RNA processing.organelle machinery.pre-mRNA splicing.plastidial RNA splicing.group-II intron splicing.cPTH splicing factor	cPTH plastidial RNA splicing factor (original description: none)	RNA processing	RNA processing	#N/A	-0.593588	5.28216	0.00316457		Bv5_110780_hekx.t1	0.521506	5.28216	0.0233627		Bv5_110780_hekx.t1	1.11487	5.28216	2.41694e-07	Bv5_110780_hekx.t1	30.8751	25.0017	27.214	50.2732	42.4802	49.2928	50.4198	38.835	29.4734	#N/A
Bv5_108460_feek.t1	Enzyme classification.EC_2 transferases.EC_2.4 glycosyltransferase	Probable xyloglucan endotransglucosylase/hydrolase protein 6 OS=Arabidopsis thaliana (sp|q8lf99|xth6_arath : 461.0) & Enzyme classification.EC_2 transferases.EC_2.4 glycosyltransferase(50.2.4 : 313.9) (original description: none)	Enzyme classification	Enzyme classification	#N/A	2.701	7.83079	6.68429e-06		Bv5_108460_feek.t1	1.01021	7.83079	0.0607298		Bv5_108460_feek.t1	-1.69109	7.83079	0.005255	Bv5_108460_feek.t1	27.5898	19.9638	74.3362	7.3224	10.5106	11.497	108.56	85.4069	50.6504	#N/A
Bv9_225470_ayzn.t1	Vesicle trafficking.SNARE target membrane recognition and fusion complexes.R-type SNARE longin components.YKT6-group component	YKT6-type R-type SNARE longin protein (original description: none)	Vesicle trafficking	Vesicle trafficking	#N/A	0.140073	7.10427	0.41149		Bv9_225470_ayzn.t1	0.0524866	7.10427	0.761682		Bv9_225470_ayzn.t1	-0.087591	7.10427	0.614605	Bv9_225470_ayzn.t1	163.588	170.572	177.631	145.851	121.569	112.329	176.47	179.332	171.652	#N/A
Bv7_163760_icpd.t1	not assigned.not annotated	no hits & (original description: none)	Not assigned not annotated	Not assigned not annotated	#N/A	-0.0654458	6.58243	0.720865		Bv7_163760_icpd.t1	0.524791	6.58243	0.00254467		Bv7_163760_icpd.t1	0.590176	6.58243	0.000786119	Bv7_163760_icpd.t1	110.95	95.3451	104.822	148.722	114.75	106.239	163.343	163.788	118.544	#N/A
Bv2_023670_uwex.t1	Enzyme classification.EC_1 oxidoreductases.EC_1.14 oxidoreductase acting on paired donor with incorporation or reduction of molecular oxygen	Probable 2-oxoglutarate-dependent dioxygenase JRG21 OS=Arabidopsis thaliana (sp|q9ly48|diox3_arath : 484.0) & Enzyme classification.EC_1 oxidoreductases.EC_1.14 oxidoreductase acting on paired donor with incorporation or reduction of molecular oxygen(50.1.13 : 217.4) (original description: none)	Enzyme classification	Enzyme classification	#N/A	1.70855	2.48574	0.00479902		Bv2_023670_uwex.t1	1.55203	2.48574	0.0061701		Bv2_023670_uwex.t1	-0.160012	2.48574	0.838341	Bv2_023670_uwex.t1	4.10403	4.47809	3.28233	3.59915	2.60314	2.13037	8.51604	7.23125	19.4126	#N/A
Bv5_119190_xcpe.t1	not assigned.annotated	Adenine DNA glycosylase OS=Arabidopsis thaliana (sp|f4jrf4|mutyh_arath : 457.0)	Not assigned	Not assigned	#N/A	-2.02313	3.382	2.56947e-05		Bv5_119190_xcpe.t1	-1.24507	3.382	0.0168159		Bv5_119190_xcpe.t1	0.781538	3.382	0.052425	Bv5_119190_xcpe.t1	7.88917	8.32407	9.08272	11.7225	11.0592	11.6888	3.30017	4.31502	2.77667	#N/A
Bv7_174160_nend.t2	Protein homeostasis.protein quality control.cytosolic Hsp70 chaperone system.chaperone (Hsp70)	chaperone (Hsp70) (original description: none)	Protein homeostasis	Protein homeostasis	AT5G02500.1	3.30534	9.24974	4.67845e-16		Bv7_174160_nend.t2	1.35556	9.24974	0.000305658		Bv7_174160_nend.t2	-1.94982	9.24974	5.38023e-07	Bv7_174160_nend.t2	605.471	397.735	536.044	89.1668	100.18	122.645	492.455	986.685	2400.8	AT5G02500.1
Bv1_019760_htys.t1	not assigned.not annotated	no hits & (original description: none)	Not assigned not annotated	Not assigned not annotated	#N/A	-0.56262	3.5692	0.0379825		Bv1_019760_htys.t1	0.789992	3.5692	0.0106236		Bv1_019760_htys.t1	1.35188	3.5692	3.23569e-06	Bv1_019760_htys.t1	18.5775	11.6935	5.0334	23.36	24.0944	24.0016	18.8124	22.0152	20.1227	#N/A
Bv9_211990_kfwx.t1	not assigned.annotated	Pentatricopeptide repeat-containing protein At3g49710 OS=Arabidopsis thaliana (sp|q9m2y7|pp274_arath : 916.0)	Not assigned	Not assigned	#N/A	-0.260733	2.28358	1		Bv9_211990_kfwx.t1	-0.555877	2.28358	0.454776		Bv9_211990_kfwx.t1	-0.292163	2.28358	0.803738	Bv9_211990_kfwx.t1	3.01788	4.08638	2.5296	1.68245	2.03256	2.41852	1.15519	2.01825	3.221	#N/A
Bv3_063340_diwo.t1	Cytoskeleton organisation.microfilament network.actin organisation.regulator protein (SCAB)	SCAB actin organisation regulator protein (original description: none)	Cytoskeleton organisation	Cytoskeleton organisation	#N/A	-1.26911	6.1093	0.000184568		Bv3_063340_diwo.t1	-1.46554	6.1093	3.72142e-06		Bv3_063340_diwo.t1	-0.195307	6.1093	0.532372	Bv3_063340_diwo.t1	38.372	29.5218	32.4881	21.169	22.0886	25.653	10.3874	11.2826	14.2043	#N/A
Bv7_169320_jtrk.t1	Polyamine metabolism.polyamine degradation.FAD-dependent polyamine oxidase activities.cytosolic polyamine oxidase (PAO1)	cytosolic polyamine oxidase (PAO1) (original description: none)	Polyamine metabolism	Polyamine metabolism	#N/A	-3.51912	4.66896	2.99811e-05		Bv7_169320_jtrk.t1	-6.26467	4.66896	7.64999e-24		Bv7_169320_jtrk.t1	-2.72266	4.66896	8.63526e-10	Bv7_169320_jtrk.t1	103.059	45.6217	63.565	0.176005	7.72113	16.877	1.58708	0.477042	0.310541	#N/A
Bv3_070530_otgr.t1	Protein biosynthesis.ribosome biogenesis.large ribosomal subunit (LSU).LSU processome.pre-60S ribosomal subunit nuclear assembly.assembly factor (SSF1)	pre-60S ribosomal subunit assembly factor (SSF1) (original description: none)	Protein biosynthesis	Protein biosynthesis	#N/A	0.015141	5.19458	1		Bv3_070530_otgr.t1	0.985158	5.19458	9.68342e-07		Bv3_070530_otgr.t1	0.969653	5.19458	4.6272e-06	Bv3_070530_otgr.t1	26.8593	28.4377	29.5671	37.5548	43.3825	50.1487	63.4523	50.8682	52.9821	#N/A
Bv5_102510_rkak.t1	Multi-process regulation.Programmed Cell Death (PCD) system.metacaspase-like regulator (MCP1)	MCP1 programmed cell death metacaspase-like regulator (original description: none)	Multi-process regulation	Multi-process regulation	#N/A	1.33854	4.87386	0.00205512		Bv5_102510_rkak.t1	-0.00217545	4.87386	1		Bv5_102510_rkak.t1	-1.34074	4.87386	0.00205512	Bv5_102510_rkak.t1	34.1008	28.1811	36.5338	11.1492	9.43997	9.93104	30.0557	35.6798	32.3765	#N/A
Bv5_107360_srki.t1	RNA biosynthesis.transcriptional regulation.transcription factor (BBR/BPC)	transcription factor (BBR/BPC) (original description: none)	RNA biosynthesis	RNA biosynthesis	#N/A	0.99013	5.96703	2.48695e-06		Bv5_107360_srki.t1	1.1111	5.96703	7.26373e-08		Bv5_107360_srki.t1	0.12074	5.96703	0.621782	Bv5_107360_srki.t1	54.3313	44.0523	53.7014	44.7999	43.3523	42.0468	119.468	106.172	101.176	#N/A
Bv_005490_qmph.t1	not assigned.not annotated	no hits & (original description: none)	Not assigned not annotated	Not assigned not annotated	#N/A	2.23344	7.18323	0.000192758		Bv_005490_qmph.t1	0.322906	7.18323	0.568276		Bv_005490_qmph.t1	-1.91059	7.18323	0.0013266	Bv_005490_qmph.t1	159.973	83.2963	69.2833	13.3602	16.9292	34.268	68.8951	39.9088	273.538	#N/A
Bv2_026380_dswx.t1	Vesicle trafficking.endomembrane trafficking.ESCRT (Endosomal Sorting Complex Required for Transport) complexes.ESCRT-III complex.associated component VPS46/CHMP1	VPS46/CHMP1 associated protein of ESCRT-III complex (original description: none)	Vesicle trafficking	Vesicle trafficking	#N/A	0.0668645	7.77821	0.683219		Bv2_026380_dswx.t1	0.51201	7.77821	0.00186228		Bv2_026380_dswx.t1	0.445117	7.77821	0.0079853	Bv2_026380_dswx.t1	210.349	222.841	233.222	258.004	240.855	216.185	319.821	287.634	335.385	#N/A
Bv1_019530_mcie.t1	not assigned.annotated	Probable carboxylesterase 8 OS=Arabidopsis thaliana (sp|o64640|cxe8_arath : 350.0)	Not assigned	Not assigned	#N/A	-1.80042	5.26054	0.00411515		Bv1_019530_mcie.t1	-2.52129	5.26054	1.51364e-06		Bv1_019530_mcie.t1	-0.714044	5.26054	0.0981518	Bv1_019530_mcie.t1	17.8471	5.09121	21.3729	4.59694	6.49936	9.99956	2.50992	3.43683	1.41877	#N/A
Bv6_152120_krzg.t1	not assigned.not annotated	no hits & (original description: none)	Not assigned not annotated	Not assigned not annotated	#N/A	-0.393204	7.12143	0.0344652		Bv6_152120_krzg.t1	0.146472	7.12143	0.443682		Bv6_152120_krzg.t1	0.539665	7.12143	0.00368003	Bv6_152120_krzg.t1	163.42	133.072	177.672	166.441	190.725	184.551	180.734	132.826	205.943	#N/A
Bv6_155530_qyoz.t1	Protein biosynthesis.aminoacyl-tRNA synthetase activities.methionine-tRNA ligase	methionine-tRNA ligase (original description: none)	Protein biosynthesis	Protein biosynthesis	#N/A	2.94937	4.67465	1.17047e-06		Bv6_155530_qyoz.t1	0.785003	4.67465	0.134122		Bv6_155530_qyoz.t1	-2.16471	4.67465	0.000399955	Bv6_155530_qyoz.t1	3.98044	47.1721	49.2611	4.46302	7.13613	5.72739	46.2634	64.4563	61.5441	#N/A
Bv6_151790_epnc.t1	Protein modification.acetylation.NatC N-terminal acetylase complex.catalytic component NAA30	catalytic component NAA30 of NatC N-terminal acetylase complex (original description: none)	Protein modification	Protein modification	#N/A	0.00566107	4.55566	1		Bv6_151790_epnc.t1	0.770274	4.55566	0.000231294		Bv6_151790_epnc.t1	0.76428	4.55566	0.000782796	Bv6_151790_epnc.t1	26.0956	25.8399	25.625	44.0067	32.12	27.8396	48.3425	41.9523	41.454	#N/A
Bv1_000660_mpuq.t1	Solute transport.carrier-mediated transport.MOP superfamily.MATE family.metabolite transporter (DTX)	metabolite transporter (DTX) (original description: none)	Solute transport	Solute transport	#N/A	-0.328438	3.14605	0.386208		Bv1_000660_mpuq.t1	0.798968	3.14605	0.0357415		Bv1_000660_mpuq.t1	1.12653	3.14605	0.00270481	Bv1_000660_mpuq.t1	11.8566	9.95436	7.80732	26.4441	12.7931	12.1855	14.1599	19.6106	17.7461	#N/A
Bv2_023720_ezys.t1	Protein modification.phosphorylation.TKL protein kinase superfamily.protein kinase (Crinkly-like)	protein kinase (Crinkly-like) (original description: none)	Protein modification	Protein modification	#N/A	-1.12924	2.41984	0.0539286		Bv2_023720_ezys.t1	0.954545	2.41984	0.303716		Bv2_023720_ezys.t1	2.07814	2.41984	0.00275263	Bv2_023720_ezys.t1	0.802106	1.38324	2.68458	5.05992	6.73001	5.46343	2.55336	2.08827	5.08907	#N/A
Bv4_086660_ujcp.t1	Protein biosynthesis.organelle machinery.plastidial ribosome.small ribosomal subunit proteome.component psRPS20	component psRPS20 of small ribosomal subunit proteome (original description: none)	Protein biosynthesis	Protein biosynthesis	#N/A	-1.40177	8.67212	4.36288e-08		Bv4_086660_ujcp.t1	0.240958	8.67212	0.34895		Bv4_086660_ujcp.t1	1.64272	8.67212	2.0354e-10	Bv4_086660_ujcp.t1	246.536	263.574	269.351	629.909	620.796	663.128	299.855	286.181	327.837	#N/A
Bv3_068410_ijxm.t1	Protein biosynthesis.translation initiation.mRNA loading.RNA-cap-binding factor (4EHP)	RNA-cap-binding factor (4EHP) (original description: none)	Protein biosynthesis	Protein biosynthesis	#N/A	0.0343125	6.88495	0.861571		Bv3_068410_ijxm.t1	-0.551884	6.88495	0.000815362		Bv3_068410_ijxm.t1	-0.586151	6.88495	0.000503248	Bv3_068410_ijxm.t1	205.412	219.294	220.485	128.01	107.213	103.398	152.66	136.85	147.322	#N/A
Bv8_194640_twjq.t1	RNA processing.pre-mRNA splicing.U2-type-intron-specific major spliceosome.U4/U6 small nuclear ribonucleoprotein particle (snRNP).protein factor (NHP2L1/SNU13)	protein factor NHP2L1/SNU13 of U4/U6 small nuclear ribonucleoprotein particle (snRNP) (original description: none)	RNA processing	RNA processing	#N/A	0.0591784	8.73074	0.798159		Bv8_194640_twjq.t1	-0.2571	8.73074	0.255697		Bv8_194640_twjq.t1	-0.316272	8.73074	0.16394	Bv8_194640_twjq.t1	626.906	700.184	599.096	328.399	445.543	438.788	620.225	472.85	505.863	#N/A
Bv5_102830_dqji.t1	Lipid metabolism.lipid degradation.fatty acid degradation.core beta-oxidation.acyl CoA oxidase (ACX)	acyl CoA oxidase (ACX) (original description: none)	Lipid metabolism	Lipid metabolism	#N/A	0.703956	6.82293	0.000120249		Bv5_102830_dqji.t1	1.28208	6.82293	6.02086e-12		Bv5_102830_dqji.t1	0.578008	6.82293	0.00308993	Bv5_102830_dqji.t1	107.381	109.076	101.218	149.849	118.95	105.665	275.588	289.865	204.568	#N/A
Bv2_041090_mzen.t1	Protein biosynthesis.ribosome biogenesis.small ribosomal subunit (SSU).SSU processome.pre-40S ribosomal subunit nuclear assembly.MPP10 module.assembly factor (Imp4)	SSU processome assembly factor (IMP4) (original description: none)	Protein biosynthesis	Protein biosynthesis	AT1G63780.1	-0.270902	5.18524	0.21272		Bv2_041090_mzen.t1	-0.335265	5.18524	0.103804		Bv2_041090_mzen.t1	-0.0642591	5.18524	0.802124	Bv2_041090_mzen.t1	49.6312	62.4261	50.0187	34.6771	42.7255	44.4951	49.1252	33.4256	44.9221	AT1G63780.1
Bv9_220770_drcn.t1	not assigned.not annotated	no hits & (original description: none)	Not assigned not annotated	Not assigned not annotated	#N/A	1.19131	8.49383	8.04795e-06		Bv9_220770_drcn.t1	2.7681	8.49383	1.57813e-22		Bv9_220770_drcn.t1	1.57669	8.49383	1.05085e-08	Bv9_220770_drcn.t1	187.992	163.547	167.23	302.515	463.311	446.447	1185.32	994.784	1322.05	#N/A
Bv7_173580_jays.t1	not assigned.not annotated	no hits & (original description: none)	Not assigned not annotated	Not assigned not annotated	#N/A	0.553501	5.19701	0.613197		Bv7_173580_jays.t1	-1.6977	5.19701	0.000951707		Bv7_173580_jays.t1	-2.24734	5.19701	0.000131293	Bv7_173580_jays.t1	11.5187	6.47536	17.2595	1.08158	1.6197	2.88088	1.37155	3.53364	5.63575	#N/A
Bv2_044740_efmk.t1	Cell cycle organisation.organelle division.mitochondrion and peroxisome division.peroxisomal fission factor (PEX11)	peroxisomal fission factor (PEX11) (original description: none)	Cell cycle organisation	Cell cycle organisation	#N/A	-0.797862	5.67276	0.00380631		Bv2_044740_efmk.t1	-0.051944	5.67276	0.876754		Bv2_044740_efmk.t1	0.745941	5.67276	0.00727789	Bv2_044740_efmk.t1	39.8813	48.6256	47.1694	47.6129	63.8738	67.2292	51.3911	50.4301	28.5402	#N/A
Bv7_167140_uxow.t1	Lipid metabolism.lipid degradation.fatty acid degradation.core beta-oxidation.3-ketoacyl-CoA thiolase (KAT)	3-ketoacyl-CoA thiolase (KAT) (original description: none)	Lipid metabolism	Lipid metabolism	#N/A	-0.776952	4.18948	0.068231		Bv7_167140_uxow.t1	1.2729	4.18948	0.00729631		Bv7_167140_uxow.t1	2.04876	4.18948	9.78686e-06	Bv7_167140_uxow.t1	8.06289	6.57304	18.4578	32.3378	37.3984	38.7621	23.4479	37.2534	19.6629	#N/A
Bv9_210270_ygzg.t1	Protein homeostasis.ubiquitin-proteasome system.ubiquitin-fold protein conjugation.ubiquitin conjugation (ubiquitylation).ubiquitin-conjugating E2 protein (UBC)	ubiquitin-conjugating E2 protein (original description: none)	Protein homeostasis	Protein homeostasis	#N/A	0.254949	7.96783	0.100402		Bv9_210270_ygzg.t1	0.849498	7.96783	6.41639e-08		Bv9_210270_ygzg.t1	0.594506	7.96783	0.000201326	Bv9_210270_ygzg.t1	216.199	217.186	223.637	264.893	253.776	262.037	443.447	376.002	356.749	#N/A
Bv1_006150_pykt.t1	not assigned.annotated	Pentatricopeptide repeat-containing protein At1g25360 OS=Arabidopsis thaliana (sp|q9fri5|ppr57_arath : 939.0)	Not assigned	Not assigned	#N/A	0.0455242	2.07474	1		Bv1_006150_pykt.t1	-1.09656	2.07474	0.169518		Bv1_006150_pykt.t1	-1.13687	2.07474	0.145527	Bv1_006150_pykt.t1	3.67328	5.78674	3.76578	1.12848	1.4223	2.00387	1.56193	1.60965	2.77677	#N/A
Bv1_019930_tifw.t1	Protein biosynthesis.ribosome biogenesis.rRNA biosynthesis.post-transcriptional rRNA modification.methylation.rRNA adenosine dimethylase (PFC)	rRNA adenosine dimethylase (PFC) (original description: none)	Protein biosynthesis	Protein biosynthesis	#N/A	-1.55744	5.22137	1.54363e-17		Bv1_019930_tifw.t1	-0.159175	5.22137	0.458207		Bv1_019930_tifw.t1	1.39832	5.22137	7.75135e-15	Bv1_019930_tifw.t1	45.8492	67.3373	38.6008	108.887	98.7976	107.78	38.5125	50.4093	46.21	#N/A
Bv1_016010_hcdj.t1	not assigned.not annotated	no hits & (original description: none)	Not assigned not annotated	Not assigned not annotated	#N/A	-0.994894	6.39466	3.69859e-05		Bv1_016010_hcdj.t1	0.68018	6.39466	0.00953004		Bv1_016010_hcdj.t1	1.67491	6.39466	3.24952e-11	Bv1_016010_hcdj.t1	34.3806	41.2582	66.6575	144.115	119.179	96.1548	69.5878	85.4974	71.937	#N/A
Bv2_037330_euyy.t1	Protein biosynthesis.ribosome biogenesis.small ribosomal subunit (SSU).SSU proteome.component RPS15a	component RPS15a of SSU proteome (original description: none)	Protein biosynthesis	Protein biosynthesis	AT3G46040.1	-0.659926	7.80763	0.0172241		Bv2_037330_euyy.t1	-0.920641	7.80763	0.000826921		Bv2_037330_euyy.t1	-0.260658	7.80763	0.341893	Bv2_037330_euyy.t1	320.37	322.977	370.264	166.877	235.383	259.766	184.352	144.005	201.567	AT3G46040.1
Bv7_174440_mfxw.t1	Protein biosynthesis.ribosome biogenesis.small ribosomal subunit (SSU).SSU proteome.component RPS15a	component RPS15a of SSU proteome (original description: none)	Protein biosynthesis	Protein biosynthesis	AT3G46040.1	0.66543	9.69483	0.00154751		Bv7_174440_mfxw.t1	1.75182	9.69483	4.37572e-16		Bv7_174440_mfxw.t1	1.08636	9.69483	3.75192e-07	Bv7_174440_mfxw.t1	398.714	458.083	430.237	576.049	730.32	834.04	1330.61	1161.5	1796.1	AT3G46040.1
Bv8_197660_migp.t1	Protein biosynthesis.aminoacyl-tRNA synthetase activities.arginine-tRNA ligase	arginine-tRNA ligase (original description: none)	Protein biosynthesis	Protein biosynthesis	#N/A	-0.200884	6.71659	0.25517		Bv8_197660_migp.t1	0.504881	6.71659	0.00544394		Bv8_197660_migp.t1	0.705694	6.71659	9.54563e-05	Bv8_197660_migp.t1	80.8579	90.5256	88.9982	105.008	111.564	117.482	127.204	121.698	118.369	#N/A
Bv4_093220_xpmn.t1	not assigned.annotated	Vesicle-associated protein 4-1 OS=Arabidopsis thaliana (sp|q1ece0|vap41_arath : 315.0)	Not assigned	Not assigned	#N/A	0.202345	6.21102	0.288907		Bv4_093220_xpmn.t1	-0.591903	6.21102	0.000863822		Bv4_093220_xpmn.t1	-0.794183	6.21102	1.8465e-05	Bv4_093220_xpmn.t1	146.109	166.741	170.12	91.7388	66.045	61.8352	129.743	111.112	77.8011	#N/A
Bv5_116650_musy.t1	Protein homeostasis.ubiquitin-proteasome system.ubiquitin-fold protein conjugation.ubiquitin conjugation (ubiquitylation).ubiquitin-ligase E3 activities.RING-domain E3 ligase activities.RING-H2-class E3 ligase	RING-H2-class E3 ligase (original description: none)	Protein homeostasis	Protein homeostasis	#N/A	1.73952	3.06727	6.77003e-05		Bv5_116650_musy.t1	0.683349	3.06727	0.0574127		Bv5_116650_musy.t1	-1.05703	3.06727	0.0277716	Bv5_116650_musy.t1	11.0702	9.64073	9.96845	5.20759	2.62539	3.60406	16.077	16.0981	17.0219	#N/A
Bv3_049440_necq.t1	not assigned.not annotated	no hits & (original description: none)	Not assigned not annotated	Not assigned not annotated	#N/A	-0.595535	4.61367	0.033031		Bv3_049440_necq.t1	-0.33028	4.61367	0.273404		Bv3_049440_necq.t1	0.265509	4.61367	0.337061	Bv3_049440_necq.t1	20.7719	24.1509	21.6181	21.3807	20.1514	21.5054	14.9414	20.7416	16.849	#N/A
Bv2_032260_xhic.t1	Cell wall organisation.pectin.rhamnogalacturonan II.biosynthesis.2-keto-3-deoxymanno-octulosonic acid (KDO) biosynthesis.KDO-8-phosphate synthase	KDO-8-phosphate synthase (original description: none)	Cell wall organisation	Cell wall organisation	#N/A	-0.799606	5.93158	0.00972224		Bv2_032260_xhic.t1	-1.50578	5.93158	1.20813e-07		Bv2_032260_xhic.t1	-0.705619	5.93158	0.010481	Bv2_032260_xhic.t1	79.0533	55.2655	78.0742	32.3383	34.103	35.8275	23.4971	23.8931	26.6468	#N/A
Bv8_199210_omsf.t1	not assigned.annotated	IQ domain-containing protein IQM4 OS=Arabidopsis thaliana (sp|o64851|iqm4_arath : 528.0)	Not assigned	Not assigned	AT2G26190.3	-0.102764	3.8975	1		Bv8_199210_omsf.t1	-1.57446	3.8975	0.000652437		Bv8_199210_omsf.t1	-1.46974	3.8975	0.002288	Bv8_199210_omsf.t1	17.8025	21.6963	23.8732	5.81837	5.92925	6.04549	4.84941	5.63616	10.3744	AT2G26190.3
Bv2_045900_tfmt.t1	Cell cycle organisation.cytokinesis.preprophase microtubule organization.TON1-TRM-PP2A (TTP) preprophase band formation complex.component TON1	component TON1 of TON1-TRM-PP2A (TTP) preprophase band formation complex (original description: none)	Cell cycle organisation	Cell cycle organisation	#N/A	-0.653993	5.8738	1.91291e-05		Bv2_045900_tfmt.t1	-0.109153	5.8738	0.514267		Bv2_045900_tfmt.t1	0.544866	5.8738	0.00030334	Bv2_045900_tfmt.t1	72.7107	73.9766	74.2755	83.0134	83.0885	87.7405	71.8661	71.0182	60.7423	#N/A
Bv9_205410_fkcd.t1	Protein modification.phosphorylation.CAMK protein kinase superfamily.SNF1-related SnRK1 kinase complex.regulatory subunit beta	regulatory subunit beta of SNF1-related SnRK1 kinase complex (original description: none)	Protein modification	Protein modification	#N/A	-0.208174	4.70966	0.357078		Bv9_205410_fkcd.t1	-0.0119158	4.70966	1		Bv9_205410_fkcd.t1	0.196266	4.70966	0.396567	Bv9_205410_fkcd.t1	31.0465	35.9032	35.146	34.8549	29.035	28.2554	39.4528	32.2407	28.9488	#N/A
Bv6_136850_qpam.t1	RNA biosynthesis.transcriptional regulation.transcription factor (WRKY)	transcription factor (WRKY) (original description: none)	RNA biosynthesis	RNA biosynthesis	#N/A	-0.651201	3.74785	0.0831274		Bv6_136850_qpam.t1	-0.517085	3.74785	0.170568		Bv6_136850_qpam.t1	0.134512	3.74785	0.751597	Bv6_136850_qpam.t1	20.2248	36.2609	14.0884	18.228	24.824	17.956	13.2432	18.9153	16.7961	#N/A
Bv7_176810_jtqe.t1	Photosynthesis.calvin cycle.ribulose-1,5-bisphosphat carboxylase/oxygenase (RuBisCo) activity.RuBisCo regulation.xylulose-1,5-bisphosphate phosphatase (CbbY)	xylulose-1,5-bisphosphate phosphatase (CbbY) (original description: none)	Photosynthesis	Calvin_cycle	#N/A	-1.58788	8.26807	2.08413e-08		Bv7_176810_jtqe.t1	-1.35233	8.26807	1.5653e-06		Bv7_176810_jtqe.t1	0.235626	8.26807	0.390406	Bv7_176810_jtqe.t1	442.042	410	499.986	404.379	412.944	433.586	156.519	141.056	225.946	#N/A
Bv9_202900_ucku.t1	not assigned.not annotated	no hits & (original description: none)	Not assigned not annotated	Not assigned not annotated	#N/A	-1.07059	6.74458	4.21396e-07		Bv9_202900_ucku.t1	0.692225	6.74458	0.00244212		Bv9_202900_ucku.t1	1.76269	6.74458	1.76904e-15	Bv9_202900_ucku.t1	64.0002	63.8491	68.5085	168.041	168.248	188.045	109.989	111.276	94.4838	#N/A
Bv2_038430_ynft.t1	RNA biosynthesis.RNA polymerase III-dependent transcription.TFIIIc transcription factor complex.component TFC2/YY1	component TFC2/YY1 of TFIIIc transcription factor complex (original description: none)	RNA biosynthesis	RNA biosynthesis	#N/A	-0.227347	6.062	0.158495		Bv2_038430_ynft.t1	0.0445931	6.062	0.798475		Bv2_038430_ynft.t1	0.271934	6.062	0.0852615	Bv2_038430_ynft.t1	79.44	92.21	84.1835	84.6163	79.7542	78.8877	95.0007	79.8589	87.2655	#N/A
Bv3_063290_dpra.t1	Cytoskeleton organisation.microtubular network.alpha-beta-Tubulin heterodimer.component beta-Tubulin	component beta-Tubulin of alpha-beta-Tubulin heterodimer (original description: none)	Cytoskeleton organisation	Cytoskeleton organisation	AT5G12250.1	-0.327652	8.07659	0.308594		Bv3_063290_dpra.t1	-0.869377	8.07659	0.00654094		Bv3_063290_dpra.t1	-0.54169	8.07659	0.0892888	Bv3_063290_dpra.t1	644.988	365.462	466.885	267.687	261.638	268.863	225.796	220.813	353.145	AT5G12250.1
Bv9_211380_kesw.t1	Protein modification.phosphorylation.serine/threonine protein phosphatase superfamily.PPP Fe-Zn-dependent phosphatase families.PP2A-class phosphatase complexes.regulatory component B	regulatory component B of PP2A phosphatase complexes (original description: none)	Protein modification	Protein modification	AT1G17720.1	0.18643	6.4701	0.307247		Bv9_211380_kesw.t1	-0.853541	6.4701	1.6212e-08		Bv9_211380_kesw.t1	-1.03987	6.4701	8.49706e-11	Bv9_211380_kesw.t1	160.415	157.791	164.123	70.2813	58.7799	55.584	73.7368	102.305	89.2954	AT1G17720.1
Bv1_013110_aqtq.t1	Coenzyme metabolism.tetrapyrrol biosynthesis.heme biosynthesis and modification.heme oxygenase	heme oxygenase (original description: none)	Coenzyme metabolism	Coenzyme metabolism	#N/A	-1.06555	5.59041	1.16784e-06		Bv1_013110_aqtq.t1	1.23099	5.59041	6.82713e-06		Bv1_013110_aqtq.t1	2.29588	5.59041	4.7118e-20	Bv1_013110_aqtq.t1	16.8149	20.4281	15.7595	69.942	62.8279	73.2872	42.118	39.275	42.6994	#N/A
Bv_002660_dtyh.t1	not assigned.not annotated	no hits & (original description: none)	Not assigned not annotated	Not assigned not annotated	#N/A	0.597457	5.42513	0.0999527		Bv_002660_dtyh.t1	0.48281	5.42513	0.173022		Bv_002660_dtyh.t1	-0.114782	5.42513	0.761569	Bv_002660_dtyh.t1	38.2511	41.2509	57.4945	28.6247	34.0674	36.5721	62.8674	61.6791	65.6311	#N/A
Bv2_033840_upfd.t1	not assigned.annotated	YlmG homolog protein 2, chloroplastic OS=Arabidopsis thaliana (sp|q9c595|ylmg2_arath : 160.0)	Not assigned	Not assigned	#N/A	-0.298627	7.14719	0.200136		Bv2_033840_upfd.t1	1.03574	7.14719	1.84913e-05		Bv2_033840_upfd.t1	1.33422	7.14719	3.66533e-08	Bv2_033840_upfd.t1	63.2606	80.6061	74.585	112.205	142.705	176.863	138.237	133.468	172.688	#N/A
Bv2_024370_yhkc.t1	RNA biosynthesis.transcriptional regulation.transcription factor (LIM)	transcription factor (LIM) (original description: none)	RNA biosynthesis	RNA biosynthesis	#N/A	-0.548438	7.39469	0.00207291		Bv2_024370_yhkc.t1	-0.00406322	7.39469	0.987163		Bv2_024370_yhkc.t1	0.544376	7.39469	0.00223759	Bv2_024370_yhkc.t1	330.32	386.379	369.644	488.58	397.978	364.104	380.254	392.903	305.087	#N/A
Bv7_173820_jrwk.t1	Cellular respiration.glycolysis.cytosolic glycolysis.triosephosphate isomerase	triosephosphate isomerase (original description: none)	Cellular respiration	Cellular respiration	#N/A	0.398231	5.17313	0.146627		Bv7_173820_jrwk.t1	0.207433	5.17313	0.426613		Bv7_173820_jrwk.t1	-0.190854	5.17313	0.516608	Bv7_173820_jrwk.t1	59.3024	52.9364	49.2116	35.1506	37.3423	38.7063	43.4735	92.6022	50.2346	#N/A
Bv_002140_gwip.t1	Enzyme classification.EC_2 transferases.EC_2.3 acyltransferase	Enzyme classification.EC_2 transferases.EC_2.3 acyltransferase(50.2.3 : 1150.6) & Phospholipid:diacylglycerol acyltransferase 1 OS=Arabidopsis thaliana (sp|q9fna9|pdat1_arath : 1052.0) (original description: none)	Enzyme classification	Enzyme classification	#N/A	-0.0723172	2.80131	1		Bv_002140_gwip.t1	-0.759576	2.80131	0.0765027		Bv_002140_gwip.t1	-0.685986	2.80131	0.153169	Bv_002140_gwip.t1	11.1341	11.3966	11.334	6.14866	5.67372	4.62472	6.67507	7.56251	5.49232	#N/A
Bv9_210170_duds.t1	not assigned.annotated	Uncharacterized protein At1g03900 OS=Arabidopsis thaliana (sp|q681q7|y1390_arath : 144.0)	Not assigned	Not assigned	#N/A	0.575127	5.24657	0.00522433		Bv9_210170_duds.t1	0.323783	5.24657	0.0903035		Bv9_210170_duds.t1	-0.251439	5.24657	0.229355	Bv9_210170_duds.t1	47.4924	43.9934	49.6336	38.6303	29.7209	24.9862	59.3081	58.234	58.0831	#N/A
Bv6_150970_jgnf.t1	Protein biosynthesis.ribosome biogenesis.large ribosomal subunit (LSU).LSU proteome.component RPL17	component RPL17 of LSU proteome component (original description: none)	Protein biosynthesis	Protein biosynthesis	#N/A	-0.269252	8.50503	0.30187		Bv6_150970_jgnf.t1	1.55292	8.50503	9.67018e-09		Bv6_150970_jgnf.t1	1.82207	8.50503	2.21063e-11	Bv6_150970_jgnf.t1	119.36	121.42	148.337	243.93	361.148	469.63	407.861	286.155	435.684	#N/A
Bv1_021010_dyhz.t1	Photosynthesis.photophosphorylation.photosystem I.LHC-I complex.component LHCa3	component LHCa3 of LHC-I complex (original description: none)	Photosynthesis	Photophosphorylation	#N/A	-1.06828	12.2973	6.41277e-06		Bv1_021010_dyhz.t1	-0.878694	12.2973	0.000195614		Bv1_021010_dyhz.t1	0.189594	12.2973	0.418154	Bv1_021010_dyhz.t1	6939.62	7087.58	5846.49	6262.81	6113.32	5482.25	3687.3	3812.73	3253.88	#N/A
Bv5_104140_hfow.t2	RNA biosynthesis.transcriptional regulation.GRF-GIF transcription factor complex.component GRF	component GRF of GRF-GIF transcriptional complex (original description: none)	RNA biosynthesis	RNA biosynthesis	AT3G13960.1	-0.108312	3.33603	0.915654		Bv5_104140_hfow.t2	-1.64105	3.33603	0.00216586		Bv5_104140_hfow.t2	-1.53105	3.33603	0.00444582	Bv5_104140_hfow.t2	22.236	32.408	23.8151	8.94104	9.66621	2.64614	11.5821	10.9534	2.32152	AT3G13960.1
Bv_000980_ejkk.t1	RNA biosynthesis.transcriptional regulation.GRF-GIF transcription factor complex.component GRF	component GRF of GRF-GIF transcriptional complex (original description: none)	RNA biosynthesis	RNA biosynthesis	#N/A	1.33459	3.44316	0.112718		Bv_000980_ejkk.t1	0.921385	3.44316	0.254461		Bv_000980_ejkk.t1	-0.415249	3.44316	0.761781	Bv_000980_ejkk.t1	7.74911	4.58173	2.55828	2.96514	2.77273	2.97016	6.58012	5.65539	15.9331	#N/A
Bv6_154640_urqg.t1	not assigned.not annotated	no hits & (original description: none)	Not assigned not annotated	Not assigned not annotated	#N/A	1.15729	7.22124	0.000732982		Bv6_154640_urqg.t1	0.333279	7.22124	0.322888		Bv6_154640_urqg.t1	-0.824023	7.22124	0.0158572	Bv6_154640_urqg.t1	362.213	451.414	331.507	280.979	146.221	88.5089	626.757	429.782	376.472	#N/A
Bv5_103980_ohuq.t1	not assigned.annotated	Embryogenesis-associated protein EMB8 OS=Picea glauca (sp|q40863|emb8_picgl : 427.0)	Not assigned	Not assigned	#N/A	-0.59937	5.87862	0.000564598		Bv5_103980_ohuq.t1	-0.700421	5.87862	1.72072e-05		Bv5_103980_ohuq.t1	-0.100923	5.87862	0.539139	Bv5_103980_ohuq.t1	112.937	99.0078	102.499	81.9595	79.0352	69.89	64.5848	61.2404	66.2867	#N/A
Bv5_112090_hzqc.t1	Solute transport.carrier-mediated transport.MOP superfamily.MATE family.metabolite transporter (DTX)	metabolite transporter (DTX) (original description: none)	Solute transport	Solute transport	#N/A	-0.527711	5.31673	0.0464573		Bv5_112090_hzqc.t1	-1.01173	5.31673	4.13976e-05		Bv5_112090_hzqc.t1	-0.483692	5.31673	0.0446435	Bv5_112090_hzqc.t1	58.1889	69.1362	70.9887	42.4306	37.8241	31.4326	30.0955	36.1467	31.374	#N/A
Bv_003120_daoo.t1	not assigned.annotated	Uncharacterized protein At2g34460, chloroplastic OS=Arabidopsis thaliana (sp|q8h124|y2446_arath : 357.0)	Not assigned	Not assigned	#N/A	1.00564	7.45893	6.37045e-07		Bv_003120_daoo.t1	0.93312	7.45893	2.58336e-06		Bv_003120_daoo.t1	-0.0725807	7.45893	0.732544	Bv_003120_daoo.t1	161.624	147.723	164.859	90.2583	120.75	142.253	300.697	277.572	320.275	#N/A
Bv1_019210_hamc.t1	Phytohormone action.abscisic acid.perception and signalling.PYR/PYL-receptor.cytoplasm-localized receptor complex.receptor component PYL/RCAR	receptor component PYL/RCAR of cytoplasm-localized abscisic acid receptor complex (original description: none)	Phytohormone action	Phytohormone action	#N/A	1.48768	7.21856	5.00092e-05		Bv1_019210_hamc.t1	2.9682	7.21856	2.92216e-14		Bv1_019210_hamc.t1	1.48024	7.21856	9.39843e-05	Bv1_019210_hamc.t1	44.1823	78.2767	69.2128	159.59	134.247	128.464	533.977	485.903	472.318	#N/A
Bv6_134270_jqyh.t1	Protein homeostasis.ubiquitin-proteasome system.ubiquitin-fold protein conjugation.Cullin-based ubiquitylation complexes.SKP1-CUL1-FBX (SCF) E3 ligase complexes.target protein binding component SKP1/ASK1	target protein binding component SKP1/ASK1 of SKP1-CUL1-FBX (SCF) E3 ligase complexes (original description: none)	Protein homeostasis	Protein homeostasis	#N/A	0.379287	9.36902	0.0325333		Bv6_134270_jqyh.t1	0.516816	9.36902	0.00350332		Bv6_134270_jqyh.t1	0.137516	9.36902	0.444936	Bv6_134270_jqyh.t1	482.363	533.9	479.665	543.913	404.954	352.32	767.062	696.06	663.432	#N/A
Bv3_066400_kpyc.t1	not assigned.annotated	Probable methyltransferase PMT15 OS=Arabidopsis thaliana (sp|q9zph9|pmtf_arath : 870.0)	Not assigned	Not assigned	#N/A	-2.06412	5.63968	8.34959e-12		Bv3_066400_kpyc.t1	-1.44931	5.63968	1.55984e-06		Bv3_066400_kpyc.t1	0.615312	5.63968	0.0238253	Bv3_066400_kpyc.t1	49.5816	105.827	70.1133	110.717	86.0727	76.2469	42.4944	15.2949	23.7793	#N/A
Bv8_199780_yqtz.t1	Protein biosynthesis.ribosome biogenesis.large ribosomal subunit (LSU).LSU proteome.component RPL24	component RPL24 of LSU proteome component (original description: none)	Protein biosynthesis	Protein biosynthesis	#N/A	0.479932	8.41885	0.0198787		Bv8_199780_yqtz.t1	2.90149	8.41885	2.48923e-37		Bv8_199780_yqtz.t1	2.42138	8.41885	8.56093e-27	Bv8_199780_yqtz.t1	115.189	106.445	89.0532	392.634	455.552	460.082	799.633	530.524	965.007	#N/A
Bv5_099480_gnes.t1	Protein modification.glycosylation.O-linked glycosylation.hydroxyproline O-linked glycosylation.hydroxyproline-O-galactosyltransferase (HPGT)	hydroxyproline-O-galactosyltransferase (HPGT) (original description: none)	Protein modification	Protein modification	AT2G25300.1	0.399048	4.49115	0.454382		Bv5_099480_gnes.t1	-2.65755	4.49115	2.73088e-26		Bv5_099480_gnes.t1	-3.05475	4.49115	4.20432e-26	Bv5_099480_gnes.t1	59.8608	47.7577	69.8963	6.61011	4.87281	5.04517	10.3916	7.49637	9.75987	AT2G25300.1
Bv2_033350_cyas.t1	Cellular respiration.oxidative phosphorylation.NADH dehydrogenase complex.module Q (electron output) components.component NQO6/PSST	component NQO6/PSST of NADH dehydrogenase electron output (module Q) (original description: none)	Cellular respiration	Cellular respiration	#N/A	-0.297423	8.12388	0.0416319		Bv2_033350_cyas.t1	-0.278531	8.12388	0.0535867		Bv2_033350_cyas.t1	0.0189035	8.12388	0.902366	Bv2_033350_cyas.t1	386.353	374.11	382.796	305.873	308.807	296.803	273.32	370.483	294.815	#N/A
Bv5_102730_momm.t1	RNA biosynthesis.transcriptional regulation.transcription factor (Alfin)	Alfin-like transcription factor (original description: none)	RNA biosynthesis	RNA biosynthesis	#N/A	1.02667	6.9442	1.17393e-08		Bv5_102730_momm.t1	-0.0826595	6.9442	0.620202		Bv5_102730_momm.t1	-1.10932	6.9442	5.45166e-10	Bv5_102730_momm.t1	187.667	185.738	184.59	78.7883	68.5422	56.4219	170.731	193.31	160.211	#N/A
Bv9_210920_jfqt.t1	Solute transport.carrier-mediated transport.APC superfamily.AAAP family.gamma-aminobutyric acid transporter (GAT)	gamma-aminobutyric acid transporter (GAT) (original description: none)	Solute transport	Solute transport	#N/A	1.04523	3.61991	0.0917127		Bv9_210920_jfqt.t1	-0.585281	3.61991	0.209009		Bv9_210920_jfqt.t1	-1.62982	3.61991	0.00249519	Bv9_210920_jfqt.t1	17.1719	8.45817	14.8469	1.8863	4.88522	3.29372	4.90855	12.1587	9.65076	#N/A
Bv5_107210_ktnk.t1	Vesicle trafficking.endomembrane trafficking.ESCRT (Endosomal Sorting Complex Required for Transport) complexes.ESCRT-II complex.component VPS25	component VPS25 of ESCRT-II complex (original description: none)	Vesicle trafficking	Vesicle trafficking	#N/A	0.371653	6.06039	0.0827601		Bv5_107210_ktnk.t1	0.479859	6.06039	0.0187365		Bv5_107210_ktnk.t1	0.108055	6.06039	0.680421	Bv5_107210_ktnk.t1	40.4061	40.105	39.3543	35.9752	33.9723	31.7991	54.6367	61.0746	50.67	#N/A
Bv7_174200_gsdp.t1	Protein homeostasis.ubiquitin-proteasome system.ubiquitin-fold protein conjugation.ubiquitin conjugation (ubiquitylation).polyubiquitination.Ubc13-Uev1 conjugating E2 complex.component Ubc13	component Ubc13 of Ubc13-Uev1 conjugating E2 complex (original description: none)	Protein homeostasis	Protein homeostasis	#N/A	0.543399	7.89304	0.00140366		Bv7_174200_gsdp.t1	1.07655	7.89304	3.9342e-10		Bv7_174200_gsdp.t1	0.533099	7.89304	0.00229527	Bv7_174200_gsdp.t1	221.288	212.709	214.886	235.694	252.084	250.522	369.224	499.775	492.133	#N/A
Bv6_134860_fctz.t1	not assigned.annotated	Haloacid dehalogenase-like hydrolase domain-containing protein At4g39970 OS=Arabidopsis thaliana (sp|q680k2|gppl1_arath : 415.0)	Not assigned	Not assigned	#N/A	-1.34587	7.02065	1.63801e-09		Bv6_134860_fctz.t1	-0.698641	7.02065	0.00180053		Bv6_134860_fctz.t1	0.6473	7.02065	0.00290552	Bv6_134860_fctz.t1	180.236	189.109	175.865	241.449	231.821	199.985	122.305	115.896	95.7645	#N/A
Bv4_072520_xrwq.t1	RNA processing.mRNA sequestration.mRNA-binding regulatory factor (RBP45/47)	mRNA-binding regulatory factor (RBP45/47) (original description: none)	RNA processing	RNA processing	#N/A	-0.44135	5.68172	0.0143285		Bv4_072520_xrwq.t1	-1.09237	5.68172	7.29282e-13		Bv4_072520_xrwq.t1	-0.650802	5.68172	1.96847e-05	Bv4_072520_xrwq.t1	107.998	112.133	107.974	51.6743	57.6252	55.0618	49.6277	48.8968	54.1968	#N/A
Bv1_015310_widp.t1	Cell cycle organisation.cell cycle control.cyclin-dependent regulation.cyclin activities.cyclin (CYCA)	cyclin (CYCA) (original description: none)	Cell cycle organisation	Cell cycle organisation	#N/A	-1.43472	3.39055	0.146766		Bv1_015310_widp.t1	-0.0460835	3.39055	1		Bv1_015310_widp.t1	1.38947	3.39055	0.146766	Bv1_015310_widp.t1	0.649093	0.783556	2.17246	0.775235	1.22923	5.96529	1.26874	1.29661	0.893709	#N/A
Bv4_076980_hesd.t1	not assigned.not annotated	no hits & (original description: none)	Not assigned not annotated	Not assigned not annotated	#N/A	0.222126	5.80748	0.345961		Bv4_076980_hesd.t1	0.572802	5.80748	0.012817		Bv4_076980_hesd.t1	0.350487	5.80748	0.175629	Bv4_076980_hesd.t1	35.9503	37.9314	35.6368	36.0499	35.7093	38.1999	49.7703	48.5291	63.5676	#N/A
Bv9_203080_djdz.t1	Nutrient uptake.nitrogen assimilation.ammonium assimilation.glutamine synthetase activities.cytosolic glutamine synthetase (GLN1)	cytosolic glutamine synthetase (GLN1) (original description: none)	Nutrient uptake	Nutrient uptake	#N/A	2.10602	8.42296	1.05224e-06		Bv9_203080_djdz.t1	-0.362045	8.42296	0.378639		Bv9_203080_djdz.t1	-2.46806	8.42296	1.54084e-08	Bv9_203080_djdz.t1	649.817	652.538	1014.49	215.855	70.1865	49.0084	951.951	460.512	374.702	#N/A
Bv3_065820_ekpa.t1	not assigned.not annotated	no hits & (original description: none)	Not assigned not annotated	Not assigned not annotated	#N/A	0.402883	7.50961	0.0194035		Bv3_065820_ekpa.t1	0.379385	7.50961	0.025761		Bv3_065820_ekpa.t1	-0.0235229	7.50961	0.899585	Bv3_065820_ekpa.t1	203.261	195.843	199.386	164.081	157.124	142.598	205.978	266.714	300.555	#N/A
Bv2_045280_eopk.t1	RNA processing.pre-mRNA splicing.spliceosome-associated non-snRNP factor activities.splicing factor (RSZ21|22)	RSZ21/22 RNA splicing factor (original description: none)	RNA processing	RNA processing	#N/A	-0.492746	7.47622	0.00615632		Bv2_045280_eopk.t1	-0.557173	7.47622	0.00158116		Bv2_045280_eopk.t1	-0.0643764	7.47622	0.726128	Bv2_045280_eopk.t1	181.427	203.392	215.124	131.832	160.699	158.057	164.674	118.905	121.012	#N/A
Bv8_185500_kafk.t1	Chromatin organisation.histone modifications.histone ubiquitination.BAH-EMF1 Polycomb gene silencing complex.component BAH	component BAH of BAH-EMF1 Polycomb silencing complex (original description: none)	Chromatin organisation	Chromatin organisation	#N/A	0.156269	7.40682	0.442028		Bv8_185500_kafk.t1	-0.143748	7.40682	0.466745		Bv8_185500_kafk.t1	-0.300004	7.40682	0.128468	Bv8_185500_kafk.t1	181.734	143.6	174.023	112.072	102.79	104.382	160.232	151.378	137.583	#N/A
Bv4_076350_hgqf.t1	Protein modification.phosphorylation.serine/threonine protein phosphatase superfamily.PPM/PP2C Mn/Mg-dependent phosphatase families.clade H phosphatase	clade H phosphatase (original description: none)	Protein modification	Protein modification	#N/A	-0.0393036	6.62905	0.884438		Bv4_076350_hgqf.t1	0.274718	6.62905	0.250483		Bv4_076350_hgqf.t1	0.313976	6.62905	0.191602	Bv4_076350_hgqf.t1	77.5948	74.413	81.9227	61.98	77.2492	88.9277	73.8655	91.4926	115.518	#N/A
Bv7_156990_yewz.t1	Protein biosynthesis.organelle machinery.translation elongation.elongation factor (EF-P)	EF-P translation elongation factor (original description: none)	Protein biosynthesis	Protein biosynthesis	#N/A	-1.15728	6.95501	8.56521e-05		Bv7_156990_yewz.t1	1.44194	6.95501	7.29536e-06		Bv7_156990_yewz.t1	2.59881	6.95501	5.03607e-16	Bv7_156990_yewz.t1	26.9374	35.4954	33.0246	117.399	136.015	200.383	106.987	74.5644	76.4188	#N/A
Bv7_170540_rmry.t1	Chromatin organisation.histone chaperone activities.histone chaperone (NAP)	histone chaperone (NAP) (original description: none)	Chromatin organisation	Chromatin organisation	#N/A	0.226605	7.37335	0.248152		Bv7_170540_rmry.t1	0.124316	7.37335	0.513574		Bv7_170540_rmry.t1	-0.1023	7.37335	0.618816	Bv7_170540_rmry.t1	146.669	142.076	185.75	100.559	114.708	131.578	185.702	165.774	162.177	#N/A
Bv4_094630_tsdh.t2	not assigned.annotated	Homeobox-DDT domain protein RLT3 OS=Arabidopsis thaliana (sp|f4jrf5|rlt3_arath : 781.0)	Not assigned	Not assigned	#N/A	0.280392	4.37082	0.390348		Bv4_094630_tsdh.t2	-0.319961	4.37082	0.257117		Bv4_094630_tsdh.t2	-0.600177	4.37082	0.056331	Bv4_094630_tsdh.t2	28.0094	30.631	26.6792	12.2141	16.1743	15.7823	26.1814	20.2013	21.4527	#N/A
Bv7_161400_szdm.t1	not assigned.not annotated	no hits & (original description: none)	Not assigned not annotated	Not assigned not annotated	#N/A	1.86472	4.36166	2.84935e-06		Bv7_161400_szdm.t1	-2.11329	4.36166	3.73523e-30		Bv7_161400_szdm.t1	-3.97732	4.36166	1.30779e-48	Bv7_161400_szdm.t1	88.9415	88.4943	93.607	4.4599	5.41604	3.36267	23.9821	19.9428	18.0534	#N/A
Bv3_053340_yinn.t1	Protein biosynthesis.ribosome biogenesis.small ribosomal subunit (SSU).SSU proteome.component RPS10	component RPS10 of SSU proteome (original description: none)	Protein biosynthesis	Protein biosynthesis	#N/A	-0.0496138	9.53017	0.822701		Bv3_053340_yinn.t1	-0.0327627	9.53017	0.883203		Bv3_053340_yinn.t1	0.0168517	9.53017	0.940248	Bv3_053340_yinn.t1	677.437	841.582	1137.82	534.6	743.642	824.273	815.615	801.13	957.719	#N/A
Bv6_150120_qeiz.t1	not assigned.annotated	Glycerophosphodiester phosphodiesterase GDPD1, chloroplastic OS=Arabidopsis thaliana (sp|q9sga2|gdpd1_arath : 407.0)	Not assigned	Not assigned	#N/A	-2.0304	3.63251	0.00201512		Bv6_150120_qeiz.t1	0.234278	3.63251	0.748877		Bv6_150120_qeiz.t1	2.26441	3.63251	0.000830697	Bv6_150120_qeiz.t1	7.23899	16.7089	6.38988	36.2383	30.9677	48.379	15.3265	14.4683	5.90412	#N/A
Bv5_097920_yppi.t1	Enzyme classification.EC_2 transferases.EC_2.2 transferase transferring aldehyde or ketonic group	Enzyme classification.EC_2 transferases.EC_2.2 transferase transferring aldehyde or ketonic group(50.2.2 : 198.2) (original description: none)	Enzyme classification	Enzyme classification	#N/A	-0.302941	6.70954	0.122417		Bv5_097920_yppi.t1	-0.0936294	6.70954	0.629071		Bv5_097920_yppi.t1	0.209322	6.70954	0.278241	Bv5_097920_yppi.t1	152.954	121.487	161.77	138.247	130.645	128.154	142.536	142.146	121.764	#N/A
Bv9_205230_uggx.t1	Protein modification.phosphorylation.serine/threonine protein phosphatase superfamily.PPM/PP2C Mn/Mg-dependent phosphatase families.clade F phosphatase	clade F phosphatase (original description: none)	Protein modification	Protein modification	#N/A	-1.10858	6.9809	0.00488317		Bv9_205230_uggx.t1	-0.549875	6.9809	0.160974		Bv9_205230_uggx.t1	0.558764	6.9809	0.151142	Bv9_205230_uggx.t1	181.614	155.399	195.034	230.846	199.012	188.212	117.308	104.118	138.442	#N/A
Bv3_064130_qzqg.t1	Solute transport.channels.MIP family.small basic intrinsic protein (SIP)	small basic intrinsic protein (SIP) (original description: none)	Solute transport	Solute transport	#N/A	0.791774	5.49799	0.000409115		Bv3_064130_qzqg.t1	1.42242	5.49799	5.32082e-10		Bv3_064130_qzqg.t1	0.630391	5.49799	0.00993771	Bv3_064130_qzqg.t1	62.7402	38.5742	57.0615	68.3782	67.9943	56.9423	180.103	145.357	97.5781	#N/A
Bv3_059730_mzxk.t1	Protein translocation.nucleus.nucleocytoplasmic transport.nuclear pore complex (NPC).inner ring.scaffold nucleoporin (NUP155)	NUP155 scaffold nucleoporin of nuclear pore complex (original description: none)	Protein translocation	Protein translocation	#N/A	-1.58014	4.56261	7.66954e-06		Bv3_059730_mzxk.t1	-1.83259	4.56261	1.78869e-08		Bv3_059730_mzxk.t1	-0.250343	4.56261	0.377248	Bv3_059730_mzxk.t1	26.7627	24.7271	26.4441	17.7736	17.6895	16.0659	5.9978	8.2736	7.20913	#N/A
Bv3_056340_pecn.t1	not assigned.not annotated	no hits & (original description: none)	Not assigned not annotated	Not assigned not annotated	#N/A	-0.472028	6.83438	0.0661535		Bv3_056340_pecn.t1	-0.285303	6.83438	0.262962		Bv3_056340_pecn.t1	0.186749	6.83438	0.470493	Bv3_056340_pecn.t1	215.691	211.232	188.502	235.759	175.274	143.234	207.793	156.929	136.96	#N/A
Bv_006690_odwx.t1	not assigned.annotated	Protein BTR1 OS=Arabidopsis thaliana (sp|q9lz82|btr1_arath : 363.0)	Not assigned	Not assigned	#N/A	-0.490582	6.95404	0.00437593		Bv_006690_odwx.t1	0.630117	6.95404	0.000476258		Bv_006690_odwx.t1	1.12061	6.95404	3.67155e-10	Bv_006690_odwx.t1	85.4325	78.0242	87.6979	131.005	141.848	156.542	130.793	124.903	130.558	#N/A
Bv8_190970_grny.t1	not assigned.not annotated	no hits & (original description: none)	Not assigned not annotated	Not assigned not annotated	#N/A	0.222379	6.18662	0.162101		Bv8_190970_grny.t1	-0.419639	6.18662	0.00326175		Bv8_190970_grny.t1	-0.641973	6.18662	2.05523e-05	Bv8_190970_grny.t1	156.117	136.512	161.882	73.326	78.0116	77.7042	98.6816	119.664	119.287	#N/A
Bv2_047150_sxdf.t1	Solute transport.primary active transport.V-type ATPase complex.membrane V0 subcomplex.subunit d	subunit d of V-type ATPase membrane V0 subcomplex (original description: none)	Solute transport	Solute transport	AT3G28715.1	-0.727702	8.19233	1.27665e-06		Bv2_047150_sxdf.t1	-0.206389	8.19233	0.174658		Bv2_047150_sxdf.t1	0.521324	8.19233	0.000484728	Bv2_047150_sxdf.t1	325.241	292.516	316.339	359.084	332.617	363.04	259.223	271.467	273.567	AT3G28715.1
Bv_002090_jryj.t1	RNA biosynthesis.transcriptional regulation.transcription factor (Alfin)	Alfin-like transcription factor (original description: none)	RNA biosynthesis	RNA biosynthesis	#N/A	0.0417186	6.05568	0.872341		Bv_002090_jryj.t1	-0.436054	6.05568	0.0142856		Bv_002090_jryj.t1	-0.477697	6.05568	0.0100567	Bv_002090_jryj.t1	97.8584	94.2865	100.219	56.2308	57.5945	51.3724	76.0372	68.7704	69.7869	#N/A
Bv7_173770_onmk.t1	Cell wall organisation.cell wall proteins.expansin activities.alpha-class expansin	alpha-class expansin (original description: none)	Cell wall organisation	Cell wall organisation	#N/A	-0.464308	6.45069	0.320475		Bv7_173770_onmk.t1	-0.00296332	6.45069	1		Bv7_173770_onmk.t1	0.461349	6.45069	0.332034	Bv7_173770_onmk.t1	57.8423	43.8609	45.9272	40.7807	51.3154	67.0625	86.2899	36.3517	23.5988	#N/A
Bv9_209080_aeyz.t1	Nutrient uptake.nitrogen assimilation.aspartate aminotransferase	aspartate aminotransferase (original description: none)	Nutrient uptake	Nutrient uptake	#N/A	-1.95508	6.36407	7.05515e-14		Bv9_209080_aeyz.t1	0.490269	6.36407	0.091018		Bv9_209080_aeyz.t1	2.44519	6.36407	1.63143e-19	Bv9_209080_aeyz.t1	34.4723	30.8609	40.0498	108.236	167.821	174.602	35.8788	51.9853	59.3213	#N/A
Bv5_114230_fywh.t1	not assigned.annotated	Pentatricopeptide repeat-containing protein At5g61370, mitochondrial OS=Arabidopsis thaliana (sp|q9flj6|pp439_arath : 529.0)	Not assigned	Not assigned	#N/A	-1.82765	3.43137	0.000174156		Bv5_114230_fywh.t1	-4.08907	3.43137	2.55569e-43		Bv5_114230_fywh.t1	-2.25609	3.43137	1.82188e-21	Bv5_114230_fywh.t1	56.8617	71.7123	63.8955	12.6941	9.23749	9.52829	3.40554	3.55577	3.928	#N/A
Bv6_133590_zfrs.t1	not assigned.not annotated	no hits & (original description: none)	Not assigned not annotated	Not assigned not annotated	#N/A	0.84466	4.45604	5.2136e-05		Bv6_133590_zfrs.t1	1.53701	4.45604	1.66533e-12		Bv6_133590_zfrs.t1	0.691585	4.45604	0.0116567	Bv6_133590_zfrs.t1	15.0684	17.3	21.4166	20.2115	26.0729	22.3046	45.3726	54.9877	55.4929	#N/A
Bv3_070480_azuo.t1	RNA biosynthesis.RNA polymerase II-dependent transcription.MEDIATOR transcription co-activator complex.head module.component MED18	component MED18 of head module of MEDIATOR transcription co-activator complex (original description: none)	RNA biosynthesis	RNA biosynthesis	#N/A	-0.468601	5.10411	0.0106604		Bv3_070480_azuo.t1	0.041484	5.10411	0.854422		Bv3_070480_azuo.t1	0.510075	5.10411	0.0050587	Bv3_070480_azuo.t1	44.113	43.4704	38.9933	46.1407	47.4738	48.4317	48.3151	44.6324	36.5545	#N/A
Bv_003780_fccd.t1	Protein homeostasis.ubiquitin-proteasome system.ubiquitin-fold protein conjugation.ubiquitin conjugation (ubiquitylation).ubiquitin-ligase E3 activities.U-Box E3 ligase activities.E3 ubiquitin ligase (PUB)	E3 ubiquitin ligase (PUB) (original description: none)	Protein homeostasis	Protein homeostasis	#N/A	0.0261236	4.90635	1		Bv_003780_fccd.t1	-0.645642	4.90635	0.000419772		Bv_003780_fccd.t1	-0.671549	4.90635	0.000665372	Bv_003780_fccd.t1	52.3853	58.4744	52.6985	29.3091	27.5853	23.8278	35.9454	38.2161	29.6265	#N/A
Bv_003650_hdmc.t1	Phytohormone action.gibberellin.modification and degradation.gibberellin 2-oxidase	gibberellin 2-oxidase (original description: none)	Phytohormone action	Phytohormone action	#N/A	0.968618	3.15033	0.0137696		Bv_003650_hdmc.t1	1.69721	3.15033	3.92386e-05		Bv_003650_hdmc.t1	0.726705	3.15033	0.130573	Bv_003650_hdmc.t1	8.44523	6.77973	7.65814	8.06267	11.2946	10.6311	26.7418	34.427	13.7231	#N/A
Bv4_095730_cshm.t1	Cytoskeleton organisation.microfilament network.myosin microfilament-based motor protein activities.class XI myosin	class XI myosin microfilament-based motor protein (original description: none)	Cytoskeleton organisation	Cytoskeleton organisation	AT1G54560.2	-0.289191	3.34876	1		Bv4_095730_cshm.t1	-2.94337	3.34876	1.75319e-05		Bv4_095730_cshm.t1	-2.64733	3.34876	0.000110924	Bv4_095730_cshm.t1	23.1584	20.4029	17.5589	2.54332	2.27197	2.58677	1.82209	3.49146	2.27285	AT1G54560.2
Bv7_176050_wshp.t1	Cell cycle organisation.DNA replication.elongation.DNA polymerase epsilon complex.non-catalytic component Dpb4	non-catalytic component Dpb4 of DNA polymerase epsilon complex (original description: none)	Cell cycle organisation	Cell cycle organisation	#N/A	-0.472732	4.97198	0.0245979		Bv7_176050_wshp.t1	-0.628314	4.97198	0.00122398		Bv7_176050_wshp.t1	-0.155387	4.97198	0.451091	Bv7_176050_wshp.t1	58.4883	65.7538	54.934	40.8236	40.7486	45.0003	40.1423	43.8503	31.1548	#N/A
Bv4_088360_nrss.t1	not assigned.annotated	Reactive Intermediate Deaminase A, chloroplastic OS=Arabidopsis thaliana (sp|q94jq4|rida_arath : 245.0)	Not assigned	Not assigned	#N/A	-0.855801	7.86497	0.000155049		Bv4_088360_nrss.t1	0.191356	7.86497	0.419634		Bv4_088360_nrss.t1	1.04714	7.86497	4.5841e-06	Bv4_088360_nrss.t1	160.88	106.407	126.519	174.251	231.325	232.89	165.416	161.628	120.596	#N/A
Bv1_019240_einu.t1	Protein homeostasis.ubiquitin-proteasome system.26S proteasome.20S core particle.beta-type components.component beta type-6	component beta type-6 of 26S proteasome (original description: none)	Protein homeostasis	Protein homeostasis	#N/A	-0.304327	7.52618	0.0638817		Bv1_019240_einu.t1	0.33521	7.52618	0.0433016		Bv1_019240_einu.t1	0.639512	7.52618	0.000120259	Bv1_019240_einu.t1	176.777	157.279	177.784	217.239	203.058	207.439	253.735	197.813	189.76	#N/A
Bv5_106830_tcqr.t1	Lipid metabolism.glycerolipid biosynthesis.phosphatidylcholine.phospho-base N-methyltransferase	phospho-base N-methyltransferase (original description: none)	Lipid metabolism	Lipid metabolism	#N/A	-0.128941	9.2806	0.759426		Bv5_106830_tcqr.t1	4.00261	9.2806	7.08391e-17		Bv5_106830_tcqr.t1	4.13121	9.2806	1.08566e-17	Bv5_106830_tcqr.t1	62.937	56.1746	52.5519	580.476	699.964	1073.19	499.78	586.739	1625.86	#N/A
Bv6_147640_rcie.t1	Protein homeostasis.ubiquitin-proteasome system.ubiquitin-fold protein conjugation.ubiquitin conjugation (ubiquitylation).ubiquitin-ligase E3 activities.RING-domain E3 ligase activities.RING-HC-class E3 ligase	RING-HC-class E3 ligase (original description: none)	Protein homeostasis	Protein homeostasis	#N/A	2.38689	2.74733	0.00262082		Bv6_147640_rcie.t1	2.0447	2.74733	0.00411101		Bv6_147640_rcie.t1	-0.351918	2.74733	1	Bv6_147640_rcie.t1	0.965882	1.88776	1.84727	1.10656	0.935783	0.785983	8.11455	6.48092	5.85203	#N/A
Bv9_215010_ppgz.t1	Cellular respiration.oxidative phosphorylation.alternative NAD(P)H dehydrogenase activities.alternative oxidase (AOx)	alternative oxidase (AOx) (original description: none)	Cellular respiration	Cellular respiration	AT5G64210.1	1.66949	4.82425	9.9545e-05		Bv9_215010_ppgz.t1	0.611718	4.82425	0.0892187		Bv9_215010_ppgz.t1	-1.0582	4.82425	0.0171445	Bv9_215010_ppgz.t1	15.3471	17.9474	23.3896	8.46115	6.60798	6.20423	29.4408	16.2236	40.1223	AT5G64210.1
Bv1_013280_xarj.t1	not assigned.annotated	DUF21 domain-containing protein At1g47330 OS=Arabidopsis thaliana (sp|q8ry60|y1733_arath : 561.0)	Not assigned	Not assigned	#N/A	0.412538	5.14046	0.0408315		Bv1_013280_xarj.t1	0.367449	5.14046	0.0539688		Bv1_013280_xarj.t1	-0.0451806	5.14046	0.876208	Bv1_013280_xarj.t1	57.9062	49.4242	50.8174	43.8961	37.2069	39.5724	61.3456	71.7824	69.7842	#N/A
Bv6_147720_ptrg.t1	not assigned.annotated	AIG2-like protein D OS=Arabidopsis thaliana (sp|a8mrp2|aigld_arath : 181.0)	Not assigned	Not assigned	#N/A	-0.0384839	6.37544	0.851634		Bv6_147720_ptrg.t1	0.504205	6.37544	0.00716681		Bv6_147720_ptrg.t1	0.542627	6.37544	0.00458936	Bv6_147720_ptrg.t1	99.5313	91.1752	105.656	116.033	104.47	119.225	145.084	127.952	144.281	#N/A
Bv3_051430_gffi.t1	not assigned.annotated	Rhodanese-like domain-containing protein 14, chloroplastic OS=Arabidopsis thaliana (sp|q94a65|str14_arath : 261.0)	Not assigned	Not assigned	#N/A	-1.63188	7.73264	1.8189e-08		Bv3_051430_gffi.t1	-0.304829	7.73264	0.294909		Bv3_051430_gffi.t1	1.32708	7.73264	3.66374e-06	Bv3_051430_gffi.t1	196.937	250.733	193.627	430.474	398.928	436.724	196.497	148.062	170.196	#N/A
Bv4_094050_xguk.t1	Cell wall organisation.callose.callose synthase	callose synthase (original description: none)	Cell wall organisation	Cell wall organisation	AT3G59100.2	0.0792226	3.29339	1		Bv4_094050_xguk.t1	-1.06873	3.29339	0.0503782		Bv4_094050_xguk.t1	-1.14495	3.29339	0.0617113	Bv4_094050_xguk.t1	9.9751	7.51504	4.96721	2.45172	2.38153	2.98083	1.86217	4.30292	4.28133	AT3G59100.2
Bv7_172360_mykp.t1	not assigned.annotated	Zinc finger CCCH domain-containing protein 42 OS=Arabidopsis thaliana (sp|q9sd61|c3h42_arath : 277.0)	Not assigned	Not assigned	#N/A	0.0646466	4.29184	0.858782		Bv7_172360_mykp.t1	0.36824	4.29184	0.157385		Bv7_172360_mykp.t1	0.30334	4.29184	0.296242	Bv7_172360_mykp.t1	21.5805	16.2324	17.7094	19.2846	16.9437	17.7892	20.8295	25.8719	24.6443	#N/A
Bv6_150920_hphj.t1	not assigned.not annotated	no hits & (original description: none)	Not assigned not annotated	Not assigned not annotated	#N/A	-2.05365	4.08874	5.35188e-05		Bv6_150920_hphj.t1	0.143921	4.08874	1		Bv6_150920_hphj.t1	2.19714	4.08874	2.20028e-05	Bv6_150920_hphj.t1	4.77237	2.19466	3.14384	11.8803	12.6515	13.1265	5.85708	3.0667	2.21815	#N/A
Bv6_153510_wrpo.t1	not assigned.annotated	Thioredoxin-like fold domain-containing protein MRL7L, chloroplastic OS=Arabidopsis thaliana (sp|q9skb6|mrl7l_arath : 273.0)	Not assigned	Not assigned	#N/A	-0.955737	5.11971	1.55861e-06		Bv6_153510_wrpo.t1	0.474291	5.11971	0.0361171		Bv6_153510_wrpo.t1	1.42988	5.11971	1.22636e-11	Bv6_153510_wrpo.t1	36.9172	39.7095	36.0008	83.2836	74.0882	82.0145	43.9811	66.9582	45.0195	#N/A
Bv5_102690_xfmx.t1	Cell cycle organisation.mitosis and meiosis.meiotic recombination.DNA strand exchange.HOP2-MND1 presynaptic filament stabilization complex.component MND1	component MND1 of HOP2-MND1 presynaptic filament stabilization complex (original description: none)	Cell cycle organisation	Cell cycle organisation	#N/A	2.31627	4.28953	5.32027e-25		Bv5_102690_xfmx.t1	5.11873	4.28953	3.47101e-57		Bv5_102690_xfmx.t1	2.79338	4.28953	9.64285e-08	Bv5_102690_xfmx.t1	1.95908	2.28045	2.10757	14.9017	10.4656	11.237	82.3735	73.4405	75.9621	#N/A
Bv7_169340_mcdu.t1	RNA biosynthesis.transcriptional regulation.bZIP transcription factor superfamily.transcription factor (bZIP)	transcription factor (bZIP) (original description: none)	RNA biosynthesis	RNA biosynthesis	#N/A	-0.697475	6.39784	0.0258411		Bv7_169340_mcdu.t1	-0.139733	6.39784	0.681808		Bv7_169340_mcdu.t1	0.557781	6.39784	0.0722601	Bv7_169340_mcdu.t1	56.6727	70.7875	62.588	108.529	59.7249	53.7111	52.8919	39.7277	77.8616	#N/A
Bv3_058540_tqak.t1	Enzyme classification.EC_1 oxidoreductases.EC_1.1 oxidoreductase acting on CH-OH group of donor	NADPH-dependent aldo-keto reductase, chloroplastic OS=Arabidopsis thaliana (sp|q0pgj6|akrc9_arath : 421.0) & Enzyme classification.EC_1 oxidoreductases.EC_1.1 oxidoreductase acting on CH-OH group of donor(50.1.1 : 278.4) (original description: none)	Enzyme classification	Enzyme classification	#N/A	-1.07331	5.72235	1.57544e-07		Bv3_058540_tqak.t1	1.69082	5.72235	1.14339e-12		Bv3_058540_tqak.t1	2.76372	5.72235	1.77861e-32	Bv3_058540_tqak.t1	34.6459	33.4817	35.3986	208.905	189.102	158.519	150.24	102.144	80.565	#N/A
Bv6_148930_jymk.t1	not assigned.not annotated	no hits & (original description: none)	Not assigned not annotated	Not assigned not annotated	AT1G60230.1	-0.46059	5.53649	0.00589072		Bv6_148930_jymk.t1	0.544264	5.53649	0.0030336		Bv6_148930_jymk.t1	1.00471	5.53649	1.34737e-08	Bv6_148930_jymk.t1	39.567	44.9611	53.8831	73.4371	69.3988	76.0543	57.894	81.4075	61.651	AT1G60230.1
Bv2_035500_rayf.t1	Cytoskeleton organisation.actin and tubulin folding.post-CCT Tubulin folding pathway.TFC tubulin folding cofactors.cofactor (TFC-A)	TFC-A cofactor of post-CCT Tubulin folding pathway (original description: none)	Cytoskeleton organisation	Cytoskeleton organisation	#N/A	0.736607	6.1578	2.33806e-05		Bv2_035500_rayf.t1	0.050584	6.1578	0.752088		Bv2_035500_rayf.t1	-0.686033	6.1578	9.41023e-05	Bv2_035500_rayf.t1	117.201	105.377	123.599	64.901	57.4132	47.1199	129.913	108.632	117.461	#N/A
Bv6_137210_joyw.t1	Lipid metabolism.lipid degradation.fatty acid degradation.glyoxylate cycle.peroxisomal NAD-dependent malate dehydrogenase	peroxisomal NAD-dependent malate dehydrogenase (original description: none)	Lipid metabolism	Lipid metabolism	#N/A	-1.6878	10.4071	3.3971e-16		Bv6_137210_joyw.t1	-1.25168	10.4071	9.86999e-10		Bv6_137210_joyw.t1	0.436131	10.4071	0.0303773	Bv6_137210_joyw.t1	2359.19	2310.68	2106.47	2565.02	2360.45	2296.77	1049.85	881.287	893.813	#N/A
Bv1_006860_yjqt.t1	not assigned.not annotated	no hits & (original description: none)	Not assigned not annotated	Not assigned not annotated	#N/A	-0.780021	4.99408	0.0812417		Bv1_006860_yjqt.t1	-1.21208	4.99408	0.00371239		Bv1_006860_yjqt.t1	-0.431408	4.99408	0.296653	Bv1_006860_yjqt.t1	22.3297	53.7885	53.1001	34.261	21.7713	19.6439	28.3308	15.6832	11.1725	#N/A
Bv1_001410_osza.t1	not assigned.not annotated	no hits & (original description: none)	Not assigned not annotated	Not assigned not annotated	#N/A	-0.00921296	5.5675	1		Bv1_001410_osza.t1	0.571384	5.5675	0.172788		Bv1_001410_osza.t1	0.580418	5.5675	0.169324	Bv1_001410_osza.t1	29.5165	57.227	27.2664	53.7758	42.2916	38.7334	72.3194	64.4525	32.4268	#N/A
Bv5_114350_cnci.t1	Photosynthesis.calvin cycle.phosphopentose epimerase	phosphopentose epimerase (original description: none)	Photosynthesis	Calvin_cycle	#N/A	-1.67988	10.0991	3.00032e-10		Bv5_114350_cnci.t1	-0.425228	10.0991	0.103665		Bv5_114350_cnci.t1	1.25466	10.0991	1.94051e-06	Bv5_114350_cnci.t1	1257.56	1666.01	1047.21	2349.22	2643.49	2457.38	916.014	1140.26	890.61	#N/A
Bv8_193440_wign.t1	Protein modification.phosphorylation.TKL protein kinase superfamily.receptor-like protein kinase (RLCK-IV)	receptor-like protein kinase (RLCK-IV) (original description: none)	Protein modification	Protein modification	#N/A	0.814296	5.95877	0.00023314		Bv8_193440_wign.t1	-0.172015	5.95877	0.395515		Bv8_193440_wign.t1	-0.986293	5.95877	6.87586e-06	Bv8_193440_wign.t1	109.994	128.641	129.181	53.5531	46.7156	45.8113	105.406	109.79	109.139	#N/A
Bv6_134810_mdyg.t1	RNA processing.RNA 3-end processing.mRNA polyadenylation.poly(A) RNA polymerase activity.poly(A) RNA polymerase regulatory protein	poly(A) RNA polymerase regulatory protein (original description: none)	RNA processing	RNA processing	#N/A	-0.700875	6.89885	1.54291e-05		Bv6_134810_mdyg.t1	0.114202	6.89885	0.500054		Bv6_134810_mdyg.t1	0.815066	6.89885	5.32278e-07	Bv6_134810_mdyg.t1	121.279	122.738	116.436	183.131	160.632	156.158	138.929	137.923	111.249	#N/A
Bv9_208630_wzxd.t1	Coenzyme metabolism.tetrapyrrol biosynthesis.chlorophyll metabolism.protochlorophyllide oxidoreductase (POR) activities.light-dependent POR	light-dependent protochlorophyllide oxidoreductase (original description: none)	Coenzyme metabolism	Coenzyme metabolism	#N/A	-0.464198	9.45013	0.0232188		Bv9_208630_wzxd.t1	0.34864	9.45013	0.0893564		Bv9_208630_wzxd.t1	0.812831	9.45013	7.7376e-05	Bv9_208630_wzxd.t1	723.779	693.73	620.944	905.252	931.861	977.398	1041.17	892.663	649.806	#N/A
Bv3_049960_erzq.t1	Cellular respiration.oxidative phosphorylation.NADH dehydrogenase complex.non-core components.alpha subcomplex.component NDUFA12	component NDUFA12 of NADH dehydrogenase alpha subcomplex (original description: none)	Cellular respiration	Cellular respiration	#N/A	-0.66595	7.57485	4.18862e-05		Bv3_049960_erzq.t1	0.622192	7.57485	0.000267031		Bv3_049960_erzq.t1	1.28809	7.57485	2.17257e-14	Bv3_049960_erzq.t1	145.337	126.397	138.531	275.777	261.419	252.142	229.25	231.623	167.969	#N/A
Bv5_126430_ujxr.t1	not assigned.annotated	Heavy metal-associated isoprenylated plant protein 7 OS=Arabidopsis thaliana (sp|q9c5d3|hip7_arath : 233.0)	Not assigned	Not assigned	#N/A	-1.77041	7.64661	4.48624e-11		Bv5_126430_ujxr.t1	5.38912	7.64661	3.38091e-33		Bv5_126430_ujxr.t1	7.15033	7.64661	1.99566e-62	Bv5_126430_ujxr.t1	1.38413	3.85584	1.01815	213.069	258.67	272.042	94.2212	94.9944	86.8054	#N/A
Bv9_203580_wysd.t1	Nucleotide metabolism.deoxynucleotides.salvage pathway.thymidylate kinase	thymidylate kinase (original description: none)	Nucleotide metabolism	Nucleotide metabolism	#N/A	-0.471573	4.47723	0.159665		Bv9_203580_wysd.t1	-1.34932	4.47723	8.85724e-08		Bv9_203580_wysd.t1	-0.876895	4.47723	0.000556388	Bv9_203580_wysd.t1	35.8834	42.5797	36.405	15.5891	16.2174	17.2829	23.7281	5.71218	15.126	#N/A
Bv5_112710_hchx.t1	not assigned.annotated	Ataxin-3 homolog OS=Arabidopsis thaliana (sp|q9m391|atx3h_arath : 337.0)	Not assigned	Not assigned	#N/A	-0.135879	5.24334	0.440929		Bv5_112710_hchx.t1	-0.207231	5.24334	0.169355		Bv5_112710_hchx.t1	-0.0713065	5.24334	0.693948	Bv5_112710_hchx.t1	68.7272	70.0624	78.4244	54.2731	54.7554	53.704	62.463	73.6077	50.9478	#N/A
Bv9_223240_wgen.t1	Vesicle trafficking.SNARE target membrane recognition and fusion complexes.Qb-type SNARE components.GOS-group component	GOS group Qb-type SNARE protein (original description: none)	Vesicle trafficking	Vesicle trafficking	#N/A	0.984248	5.53168	3.39556e-07		Bv9_223240_wgen.t1	0.600343	5.53168	0.000424796		Bv9_223240_wgen.t1	-0.384067	5.53168	0.0722487	Bv9_223240_wgen.t1	49.3005	49.9596	39.3678	31.9612	27.9052	23.7075	65.4341	68.5019	75.1201	#N/A
Bv4_097520_iizp.t1	Vesicle trafficking.endomembrane trafficking.ESCRT (Endosomal Sorting Complex Required for Transport) complexes.ESCRT-III complex.component VPS32/SNF7	component VPS32/SNF7 of ESCRT-III complex (original description: none)	Vesicle trafficking	Vesicle trafficking	#N/A	0.450236	7.45133	0.0158017		Bv4_097520_iizp.t1	0.989314	7.45133	1.41881e-07		Bv4_097520_iizp.t1	0.53902	7.45133	0.0048961	Bv4_097520_iizp.t1	167.991	188.011	184.412	227.285	201.057	190.643	364.499	314.251	385.226	#N/A
Bv5_098330_tmfu.t1	Solute transport.carrier-mediated transport.ZIP family.metal cation transporter (ZIP)	metal cation transporter (ZIP) (original description: none)	Solute transport	Solute transport	#N/A	-3.41031	4.01322	6.59135e-08		Bv5_098330_tmfu.t1	-0.253876	4.01322	0.792869		Bv5_098330_tmfu.t1	3.15727	4.01322	2.19468e-07	Bv5_098330_tmfu.t1	6.56645	5.01854	5.06621	67.6685	34.2807	19.1592	2.63254	4.49782	6.66924	#N/A
Bv7_163580_dihc.t1	Protein biosynthesis.ribosome biogenesis.large ribosomal subunit (LSU).LSU proteome.component RPL18	component RPL18 of LSU proteome component (original description: none)	Protein biosynthesis	Protein biosynthesis	#N/A	-0.346259	9.45902	0.137831		Bv7_163580_dihc.t1	0.0094845	9.45902	0.96965		Bv7_163580_dihc.t1	0.355744	9.45902	0.12728	Bv7_163580_dihc.t1	632.173	647.919	770.118	459.936	734.135	854.392	749.604	605.681	690.717	#N/A
Bv6_145530_wfgz.t2	not assigned.not annotated	no hits & (original description: none)	Not assigned not annotated	Not assigned not annotated	#N/A	-0.317528	5.49958	0.0509126		Bv6_145530_wfgz.t2	0.501184	5.49958	0.0037134		Bv6_145530_wfgz.t2	0.818607	5.49958	2.17047e-06	Bv6_145530_wfgz.t2	55.0667	59.8143	56.3055	81.2461	81.443	75.2555	88.6307	85.2247	67.2289	#N/A
Bv7_179510_ehka.t1	not assigned.annotated	Pentatricopeptide repeat-containing protein At5g02830, chloroplastic OS=Arabidopsis thaliana (sp|q8gyl7|pp361_arath : 793.0)	Not assigned	Not assigned	AT5G02830.1	0.0655647	5.89095	0.810046		Bv7_179510_ehka.t1	0.479453	5.89095	0.0393683		Bv7_179510_ehka.t1	0.413689	5.89095	0.0844037	Bv7_179510_ehka.t1	29.3191	31.2044	28.518	29.8687	30.0378	33.5399	33.2531	50.1396	40.2395	AT5G02830.1
Bv5_104090_tfcp.t1	not assigned.annotated	Beta-carotene isomerase D27, chloroplastic OS=Arabidopsis thaliana (sp|q7xa78|d27_arath : 159.0)	Not assigned	Not assigned	#N/A	-0.383387	7.7899	0.0995383		Bv5_104090_tfcp.t1	-1.01167	7.7899	8.72987e-06		Bv5_104090_tfcp.t1	-0.62822	7.7899	0.00577546	Bv5_104090_tfcp.t1	322.351	327.757	355.858	139.828	170.913	199.147	190.097	138.669	165.611	#N/A
Bv8_184120_fnjz.t1	Protein homeostasis.ubiquitin-proteasome system.N-degron pathways.Pro/N-degron pathway.ubiquitin protein ligase complex.component GID8	component GID8 of ubiquitin protein ligase complex (original description: none)	Protein homeostasis	Protein homeostasis	#N/A	0.161276	6.09215	0.372596		Bv8_184120_fnjz.t1	0.988758	6.09215	8.15501e-08		Bv8_184120_fnjz.t1	0.82722	6.09215	3.01624e-05	Bv8_184120_fnjz.t1	39.7534	42.6064	36.426	63.1079	50.863	52.2852	91.1347	80.5612	63.0522	#N/A
Bv8_189350_siom.t1	not assigned.not annotated	no hits & (original description: none)	Not assigned not annotated	Not assigned not annotated	#N/A	-1.0839	6.93358	7.62513e-07		Bv8_189350_siom.t1	-0.109271	6.93358	0.634798		Bv8_189350_siom.t1	0.97465	6.93358	7.42403e-06	Bv8_189350_siom.t1	131.694	122.156	117.427	200.116	186.27	188.319	102.339	100.919	137.923	#N/A
Bv6_130990_hsqh.t1	Protein modification.phosphorylation.TKL protein kinase superfamily.RLCK-VII receptor-like protein kinase families.receptor-like protein kinase (RLCK-VIIa)	receptor-like protein kinase (RLCK-VIIa) (original description: none)	Protein modification	Protein modification	#N/A	0.634933	4.07425	0.164632		Bv6_130990_hsqh.t1	0.22682	4.07425	0.627788		Bv6_130990_hsqh.t1	-0.408458	4.07425	0.384254	Bv6_130990_hsqh.t1	10.1094	9.22577	9.54711	6.01601	5.26297	5.77117	9.24876	14.9145	9.51078	#N/A
Bv4_077330_dexg.t1	not assigned.not annotated	no hits & (original description: none)	Not assigned not annotated	Not assigned not annotated	#N/A	1.14805	7.61809	4.13809e-05		Bv4_077330_dexg.t1	0.901727	7.61809	0.00107826		Bv4_077330_dexg.t1	-0.246385	7.61809	0.385616	Bv4_077330_dexg.t1	209.59	78.7615	213.136	94.8728	112.748	123.799	319.78	291.479	318.42	#N/A
Bv_009640_agia.t1	not assigned.annotated	Remorin OS=Solanum tuberosum (sp|p93788|remo_soltu : 109.0)	Not assigned	Not assigned	#N/A	0.562878	7.75352	0.0724288		Bv_009640_agia.t1	0.924327	7.75352	0.00327801		Bv_009640_agia.t1	0.361404	7.75352	0.252774	Bv_009640_agia.t1	188.31	270.387	197.527	323.229	201.557	144.984	465.543	506.283	272.169	#N/A
Bv5_113340_jfso.t1	Nucleotide metabolism.purines.ribonucleotide (RN) anabolism.glycinamide RN transformylase	glycinamide RN transformylase (original description: none)	Nucleotide metabolism	Nucleotide metabolism	#N/A	0.715246	5.01418	0.0161766		Bv5_113340_jfso.t1	0.358619	5.01418	0.167209		Bv5_113340_jfso.t1	-0.356879	5.01418	0.301433	Bv5_113340_jfso.t1	21.781	16.3738	20.1483	11.287	12.867	11.6151	30.1563	17.897	26.3549	#N/A
Bv7_173520_fwzk.t1	Cell wall organisation.lignin.monolignol conjugation and polymerization.lignin laccase	lignin laccase (original description: none)	Cell wall organisation	Cell wall organisation	#N/A	-1.54615	4.38164	0.155611		Bv7_173520_fwzk.t1	-2.99307	4.38164	0.000509919		Bv7_173520_fwzk.t1	-1.43548	4.38164	0.057166	Bv7_173520_fwzk.t1	9.91222	13.0577	15.71	1.25662	3.98505	5.72504	1.39663	0.629695	2.45949	#N/A
Bv4_092920_cmup.t1	not assigned.not annotated	no hits & (original description: none)	Not assigned not annotated	Not assigned not annotated	#N/A	1.11775	5.38155	3.22131e-10		Bv4_092920_cmup.t1	0.668158	5.38155	2.02887e-05		Bv4_092920_cmup.t1	-0.449718	5.38155	0.0209299	Bv4_092920_cmup.t1	64.9601	59.6443	64.451	33.9428	39.9643	34.9552	116.508	93.3125	88.9006	#N/A
Bv8_199090_ahkq.t1	not assigned.not annotated	no hits & (original description: none)	Not assigned not annotated	Not assigned not annotated	#N/A	1.00182	6.08488	3.47462e-09		Bv8_199090_ahkq.t1	1.26936	6.08488	3.21449e-14		Bv8_199090_ahkq.t1	0.267344	6.08488	0.166638	Bv8_199090_ahkq.t1	58.3986	69.7869	58.7939	56.7145	58.1907	62.209	143.596	154.67	150.239	#N/A
Bv5_104210_kirh.t1	not assigned.annotated	Polyadenylate-binding protein-interacting protein 11 OS=Arabidopsis thaliana (sp|q9lpi5|cid11_arath : 372.0)	Not assigned	Not assigned	#N/A	0.0829043	6.56979	0.640719		Bv5_104210_kirh.t1	-0.0288109	6.56979	0.875911		Bv5_104210_kirh.t1	-0.111713	6.56979	0.523742	Bv5_104210_kirh.t1	154.329	143.758	144.359	123.445	109.975	89.5115	129.37	149.732	151.882	#N/A
Bv1_003580_zgio.t1	Protein homeostasis.ubiquitin-proteasome system.ubiquitin-fold protein conjugation.MUB conjugation.conjugation E2 protein	conjugation E2 protein (original description: none)	Protein homeostasis	Protein homeostasis	#N/A	-0.225749	8.84064	0.20683		Bv1_003580_zgio.t1	0.908484	8.84064	5.64315e-07		Bv1_003580_zgio.t1	1.1342	8.84064	5.512e-10	Bv1_003580_zgio.t1	295.95	307.717	319.31	605.92	507.458	484.83	677.615	632.16	416.334	#N/A
Bv1_020320_gttr.t2	Cell cycle organisation.cell cycle control.cyclin-dependent regulation.cyclin-dependent protein kinase complex.catalytic component CDKA	catalytic component CDKA of cyclin-dependent kinase complex (original description: none)	Cell cycle organisation	Cell cycle organisation	#N/A	-0.270708	6.98777	0.128069		Bv1_020320_gttr.t2	-0.300848	6.98777	0.0821448		Bv1_020320_gttr.t2	-0.0301027	6.98777	0.886986	Bv1_020320_gttr.t2	138.613	126.134	139.1	93.3405	107.107	110.353	108.002	102.192	115.216	#N/A
Bv5_108050_akuw.t1	Protein biosynthesis.ribosome biogenesis.large ribosomal subunit (LSU).LSU proteome.component RPL13	component RPL13 of LSU proteome component (original description: none)	Protein biosynthesis	Protein biosynthesis	AT3G49010.3	-0.578938	9.62154	0.00174382		Bv5_108050_akuw.t1	0.294307	9.62154	0.112956		Bv5_108050_akuw.t1	0.873239	9.62154	2.63889e-06	Bv5_108050_akuw.t1	569.285	615.673	699.196	718.292	935.826	1048.15	790.64	683.431	816.38	AT3G49010.3
Bv8_193450_doak.t1	Carbohydrate metabolism.sucrose metabolism.biosynthesis.sucrose-phosphate synthase	sucrose-phosphate synthase (original description: none)	Carbohydrate metabolism	Carbohydrate metabolism	#N/A	1.71329	5.25561	4.77967e-07		Bv8_193450_doak.t1	0.74207	5.25561	0.0163093		Bv8_193450_doak.t1	-0.971442	5.25561	0.00623599	Bv8_193450_doak.t1	50.4034	37.2468	40.7632	18.1142	16.3213	16.964	83.2684	69.9471	60.5133	#N/A
Bv9_214550_njyr.t1	not assigned.not annotated	no hits & (original description: none)	Not assigned not annotated	Not assigned not annotated	#N/A	-0.0436105	6.71107	0.85466		Bv9_214550_njyr.t1	0.693187	6.71107	0.00163506		Bv9_214550_njyr.t1	0.736734	6.71107	0.000912234	Bv9_214550_njyr.t1	98.0151	98.2908	181.197	157.931	164.811	171.628	192.764	213.061	200.84	#N/A
Bv6_149910_mfat.t1	Cell wall organisation.cutin and suberin.biosynthesis regulation.regulator (CFL)	CFL cutin and suberin biosynthesis regulator (original description: none)	Cell wall organisation	Cell wall organisation	#N/A	0.825857	4.09774	0.214024		Bv6_149910_mfat.t1	-1.34845	4.09774	0.00227663		Bv6_149910_mfat.t1	-2.17296	4.09774	1.86121e-05	Bv6_149910_mfat.t1	21.0448	27.6234	20.4694	4.62807	3.2268	3.96338	10.3824	6.24147	10.0823	#N/A
Bv7_158900_snkm.t1	Protein modification.protein folding.protein folding catalyst (Cyclophilin)	protein folding catalyst (original description: none)	Protein modification	Protein modification	#N/A	0.556713	6.25568	0.0034983		Bv7_158900_snkm.t1	0.917724	6.25568	1.23107e-06		Bv7_158900_snkm.t1	0.360825	6.25568	0.0820078	Bv7_158900_snkm.t1	46.5418	52.9572	61.3927	51.3319	55.3075	55.9671	130.67	87.6166	83.8461	#N/A
Bv5_099290_qisp.t1	Solute transport.carrier-mediated transport.solute transporter (MTCC)	solute transporter (MTCC) (original description: none)	Solute transport	Solute transport	#N/A	-0.712915	6.96468	4.51241e-05		Bv5_099290_qisp.t1	0.296225	6.96468	0.100429		Bv5_099290_qisp.t1	1.00911	6.96468	1.32687e-08	Bv5_099290_qisp.t1	113.954	116.813	126.842	170.407	190.887	204.258	141.641	131.186	162.834	#N/A
Bv5_118830_pzfc.t1	not assigned.not annotated	no hits & (original description: none)	Not assigned not annotated	Not assigned not annotated	#N/A	-0.899953	7.17198	3.19769e-07		Bv5_118830_pzfc.t1	-0.16064	7.17198	0.380605		Bv5_118830_pzfc.t1	0.739339	7.17198	2.13e-05	Bv5_118830_pzfc.t1	117.545	104.225	109.281	124.536	161.462	148.373	92.661	109.793	92.1432	#N/A
Bv1_000430_twmo.t1	not assigned.not annotated	no hits & (original description: none)	Not assigned not annotated	Not assigned not annotated	#N/A	-0.0372679	6.60735	0.864854		Bv1_000430_twmo.t1	0.255195	6.60735	0.195028		Bv1_000430_twmo.t1	0.292432	6.60735	0.144599	Bv1_000430_twmo.t1	99.8268	110.669	116.674	128.527	109.803	78.2168	140.134	133.887	114.284	#N/A
Bv_009540_uosi.t1	Cellular respiration.oxidative phosphorylation.NADH dehydrogenase complex.non-core components.alpha subcomplex.component NDUFA13	component NDUFA13 of NADH dehydrogenase alpha subcomplex (original description: none)	Cellular respiration	Cellular respiration	#N/A	-0.299134	7.88577	0.103992		Bv_009540_uosi.t1	-0.367465	7.88577	0.0432113		Bv_009540_uosi.t1	-0.0683082	7.88577	0.717522	Bv_009540_uosi.t1	245.804	264.98	278.7	193.102	188.864	209.854	186.314	202.94	218.357	#N/A
Bv7_168780_zscw.t1	Solute transport.channels.MCU calcium uniporter complex.channel component MCU	channel component MCU of MCU calcium uniporter complex (original description: none)	Solute transport	Solute transport	#N/A	-0.542988	4.46377	0.0209682		Bv7_168780_zscw.t1	-0.0807693	4.46377	0.767896		Bv7_168780_zscw.t1	0.462268	4.46377	0.0475551	Bv7_168780_zscw.t1	30.7164	27.1704	28.3536	29.5179	35.6486	28.4898	33.9628	26.603	20.4719	#N/A
Bv9_221000_fyok.t1	Photosynthesis.photophosphorylation.photosystem I.PS-I complex.component PsaH	component PsaH of PS-I complex (original description: none)	Photosynthesis	Photophosphorylation	#N/A	-1.63612	12.4827	6.63657e-09		Bv9_221000_fyok.t1	-0.692213	12.4827	0.0123429		Bv9_221000_fyok.t1	0.943914	12.4827	0.000667656	Bv9_221000_fyok.t1	3977.07	4023.21	4322.04	6470.69	6096.97	6090.51	2952.39	2541.4	2088.68	#N/A
Bv8_194370_xaed.t1	not assigned.not annotated	no hits & (original description: none)	Not assigned not annotated	Not assigned not annotated	#N/A	-0.0867619	4.82796	0.767538		Bv8_194370_xaed.t1	0.313329	4.82796	0.180517		Bv8_194370_xaed.t1	0.399937	4.82796	0.101616	Bv8_194370_xaed.t1	22.9531	28.7684	26.6703	27.0962	27.8072	26.6316	30.7463	38.0035	28.1728	#N/A
Bv8_195310_meuh.t1	not assigned.annotated	Eukaryotic translation initiation factor 3 subunit I OS=Arabidopsis thaliana (sp|q38884|eif3i_arath : 135.0)	Not assigned	Not assigned	AT1G52730.1	0.11984	6.77952	0.495422		Bv8_195310_meuh.t1	0.506159	6.77952	0.00400639		Bv8_195310_meuh.t1	0.386273	6.77952	0.0326649	Bv8_195310_meuh.t1	136.688	135.22	140.866	154.935	139.071	131.173	196.526	197.454	188.756	AT1G52730.1
Bv5_106980_jzcm.t1	RNA biosynthesis.transcriptional regulation.MYB transcription factor superfamily.transcription factor (GARP)	G2-like GARP transcription factor (original description: none)	RNA biosynthesis	RNA biosynthesis	#N/A	0.983121	3.6342	0.0207038		Bv5_106980_jzcm.t1	-0.201174	3.6342	0.544091		Bv5_106980_jzcm.t1	-1.18416	3.6342	0.00224335	Bv5_106980_jzcm.t1	16.9779	19.5728	15.1487	5.6568	6.15387	5.91644	14.8974	20.4651	9.2914	#N/A
Bv6_148710_ymdr.t1	Vesicle trafficking.Coat protein I (COPI) coatomer machinery.coat protein recruiting.ARF-GTPase	ARF-GTPase (original description: none)	Vesicle trafficking	Vesicle trafficking	AT2G47170.3	0.283426	9.71842	0.0626463		Bv6_148710_ymdr.t1	0.658286	9.71842	1.55772e-05		Bv6_148710_ymdr.t1	0.374847	9.71842	0.0146403	Bv6_148710_ymdr.t1	614.675	549.481	670.163	632.969	628.844	609.733	884	1042.3	952.794	AT2G47170.3
Bv4_087610_utrq.t1	Coenzyme metabolism.tetrapyrrol biosynthesis.chlorophyll metabolism.protochlorophyllide oxidoreductase (POR) activities.light-dependent POR	light-dependent protochlorophyllide oxidoreductase (original description: none)	Coenzyme metabolism	Coenzyme metabolism	AT4G27440.1	-1.81694	7.34161	0.000279903		Bv4_087610_utrq.t1	-1.6712	7.34161	0.000768204		Bv4_087610_utrq.t1	0.146136	7.34161	0.758502	Bv4_087610_utrq.t1	90.5284	166.609	103.934	90.9751	96.5225	125.692	46.3227	32.6334	33.3098	AT4G27440.1
Bv_006340_sqmq.t2	Cell cycle organisation.mitosis and meiosis.meiotic recombination.meiotic crossover.class I interference-sensitive crossover pathway.MSH4-MSH5 Holliday junction stabilizing heterodimer.component MSH4	component MSH4 of MSH4-MSH5 Holliday junction stabilizing heterodimer (original description: none)	Cell cycle organisation	Cell cycle organisation	#N/A	1.48258	2.38474	0.0775135		Bv_006340_sqmq.t2	-0.360065	2.38474	0.598384		Bv_006340_sqmq.t2	-1.84193	2.38474	0.0270713	Bv_006340_sqmq.t2	1.57135	9.17461	7.19111	1.55078	1.07402	1.07618	4.92542	5.51065	3.37312	#N/A
Bv4_087440_twas.t1	RNA biosynthesis.transcriptional regulation.transcription factor (NAC)	transcription factor (NAC) (original description: none)	RNA biosynthesis	RNA biosynthesis	AT3G15510.1	0.560037	5.66333	0.28655		Bv4_087440_twas.t1	0.760629	5.66333	0.144205		Bv4_087440_twas.t1	0.200411	5.66333	0.719104	Bv4_087440_twas.t1	32.7637	65.9225	46.7428	60.6558	44.7336	27.2321	48.437	52.3202	142.064	AT3G15510.1
Bv1_021580_smyd.t1	Redox homeostasis.chloroplast redox homeostasis.M-type thioredoxin	M-type thioredoxin (original description: none)	Redox homeostasis	Redox homeostasis	#N/A	-1.55985	11.7418	3.39596e-17		Bv1_021580_smyd.t1	-0.879562	11.7418	1.44541e-06		Bv1_021580_smyd.t1	0.680295	11.7418	0.000176892	Bv1_021580_smyd.t1	3270.72	3124.39	2877.13	3675.3	4162.47	3842.37	1612.42	1797.89	1602.91	#N/A
Bv2_034010_izgx.t1	Protein biosynthesis.ribosome biogenesis.small ribosomal subunit (SSU).SSU proteome.component RPSa	component RPSa of SSU proteome (original description: none)	Protein biosynthesis	Protein biosynthesis	AT3G04770.2	-1.52384	6.79765	3.44788e-08		Bv2_034010_izgx.t1	-0.247401	6.79765	0.386641		Bv2_034010_izgx.t1	1.27652	6.79765	2.41094e-06	Bv2_034010_izgx.t1	49.6511	60.6002	62.917	73.0907	116.671	138.625	43.3947	41.3846	59.7498	AT3G04770.2
Bv3_055650_imfc.t1	not assigned.annotated	Hypersensitive-induced response protein 4 OS=Arabidopsis thaliana (sp|q9fhm7|hir4_arath : 503.0)	Not assigned	Not assigned	#N/A	0.204704	7.05255	0.269587		Bv3_055650_imfc.t1	-0.135447	7.05255	0.464647		Bv3_055650_imfc.t1	-0.340143	7.05255	0.0657803	Bv3_055650_imfc.t1	222.569	205.826	240.225	163.434	139.991	113.367	179.461	234.249	192.206	#N/A
Bv9_211470_yymc.t1	not assigned.not annotated	no hits & (original description: none)	Not assigned not annotated	Not assigned not annotated	#N/A	-0.780865	6.18242	4.12713e-08		Bv9_211470_yymc.t1	0.896073	6.18242	2.12204e-08		Bv9_211470_yymc.t1	1.6768	6.18242	1.87052e-27	Bv9_211470_yymc.t1	66.3157	72.9827	72.8292	174.489	179.32	180.409	118.641	128.644	145.112	#N/A
Bv3_049530_usny.t1	not assigned.not annotated	no hits & (original description: none)	Not assigned not annotated	Not assigned not annotated	#N/A	0.131411	8.03544	0.415647		Bv3_049530_usny.t1	0.292899	8.03544	0.0662122		Bv3_049530_usny.t1	0.161476	8.03544	0.317753	Bv3_049530_usny.t1	309.627	307.228	321.112	298.625	271.728	256.224	387.837	408.799	346.505	#N/A
Bv7_159610_ykrd.t1	not assigned.not annotated	no hits & (original description: none)	Not assigned not annotated	Not assigned not annotated	#N/A	3.33825	5.01749	6.21447e-11		Bv7_159610_ykrd.t1	0.0614774	5.01749	0.904998		Bv7_159610_ykrd.t1	-3.27689	5.01749	1.31004e-10	Bv7_159610_ykrd.t1	74.6868	57.761	47.7909	2.81755	6.15533	5.33676	73.4685	80.0966	34.4442	#N/A
Bv1_005730_mytr.t1	Protein translocation.chloroplast.thylakoid membrane SRP insertion system.SRP receptor protein (cpFtsY)	component cpFtsY of thylakoid membrane SRP insertion system (original description: none)	Protein translocation	Protein translocation	#N/A	-3.48113	6.75472	2.31731e-16		Bv1_005730_mytr.t1	-2.15356	6.75472	2.85603e-07		Bv1_005730_mytr.t1	1.32868	6.75472	0.000360182	Bv1_005730_mytr.t1	75.9718	67.503	59.7694	128.467	123.986	148.989	19.1282	18.2203	7.9073	#N/A
Bv1_007890_ydym.t1	not assigned.not annotated	no hits & (original description: none)	Not assigned not annotated	Not assigned not annotated	#N/A	1.0597	5.3481	9.19653e-08		Bv1_007890_ydym.t1	0.405223	5.3481	0.0232177		Bv1_007890_ydym.t1	-0.654562	5.3481	0.00147121	Bv1_007890_ydym.t1	63.5554	73.8178	74.0577	38.8315	30.8723	35.9257	87.5033	97.2323	93.6876	#N/A
Bv3_067750_qqoq.t1	not assigned.annotated	Putative nitric oxide synthase OS=Oryza sativa subsp. japonica (sp|q6ypg5|nos_orysj : 623.0)	Not assigned	Not assigned	#N/A	-0.794111	5.66687	9.54983e-05		Bv3_067750_qqoq.t1	-0.268029	5.66687	0.209139		Bv3_067750_qqoq.t1	0.526159	5.66687	0.00777248	Bv3_067750_qqoq.t1	57.6011	65.1745	56.155	59.1324	66.5747	76.9249	42.9791	54.0179	50.6811	#N/A
Bv3_059340_fuxj.t1	not assigned.not annotated	no hits & (original description: none)	Not assigned not annotated	Not assigned not annotated	#N/A	1.87714	2.90849	0.0352574		Bv3_059340_fuxj.t1	0.384569	2.90849	0.677908		Bv3_059340_fuxj.t1	-1.49438	2.90849	0.146179	Bv3_059340_fuxj.t1	2.85073	4.18938	2.9631	1.14629	0.757324	0.678498	2.51008	8.96133	1.62378	#N/A
Bv2_042300_rngj.t1	Protein homeostasis.ubiquitin-proteasome system.26S proteasome.20S core particle.beta-type components.component beta type-3	component beta type-3 of 26S proteasome (original description: none)	Protein homeostasis	Protein homeostasis	#N/A	-0.41733	7.56184	0.0147726		Bv2_042300_rngj.t1	0.0494165	7.56184	0.775638		Bv2_042300_rngj.t1	0.466744	7.56184	0.00651081	Bv2_042300_rngj.t1	241.779	217.131	242.388	273.465	246.428	243.574	262.436	199.147	257.613	#N/A
Bv8_195260_ywgq.t1	Solute transport.channels.VIC superfamily.voltage-gated potassium cation channel (AKT/SKOR/GORK)	voltage-gated potassium cation channel (AKT/SKOR/GORK) (original description: none)	Solute transport	Solute transport	#N/A	0.599798	3.09382	0.60797		Bv8_195260_ywgq.t1	-1.26354	3.09382	0.0206812		Bv8_195260_ywgq.t1	-1.86012	3.09382	0.00345366	Bv8_195260_ywgq.t1	8.07824	8.88101	9.14494	1.44729	1.78489	2.18925	2.0917	5.2362	3.26202	#N/A
Bv7_168820_kkpi.t1	Protein translocation.mitochondrion.outer mitochondrion membrane TOM translocation system.component Tom40	component Tom40 of outer mitochondrion membrane TOM translocation system (original description: none)	Protein translocation	Protein translocation	#N/A	-0.432951	5.94315	0.0490565		Bv7_168820_kkpi.t1	0.523014	5.94315	0.0236463		Bv7_168820_kkpi.t1	0.955853	5.94315	2.66198e-05	Bv7_168820_kkpi.t1	51.7163	58.3351	57.2151	62.1144	95.3471	97.1948	79.7355	63.3227	95.2526	#N/A
Bv6_132120_uwxc.t1	Photosynthesis.photophosphorylation.photosystem II.PS-II complex.oxygen-evolving center (OEC) extrinsic proteins.Viridiplantae-specific components.component OEC23/PsbP	component PsbP of PS-II oxygen-evolving center (original description: none)	Photosynthesis	Photophosphorylation	#N/A	-1.27468	12.2214	8.89659e-07		Bv6_132120_uwxc.t1	-1.31769	12.2214	3.83666e-07		Bv6_132120_uwxc.t1	-0.0430035	12.2214	0.866472	Bv6_132120_uwxc.t1	4787.73	5715.19	4700.61	3917.36	3895.99	3799.09	2314.26	1828.72	1909.21	#N/A
Bv7_163140_mwrf.t1	Chromatin organisation.histone modifications.histone lysine methylation.PRC2 histone methylation complex.associated protein factors.PRC2-recruiting factor (TRB)	PRC2-recruiting factor (TRB) (original description: none)	Chromatin organisation	Chromatin organisation	#N/A	0.366699	6.09605	0.0283929		Bv7_163140_mwrf.t1	-0.0883164	6.09605	0.578072		Bv7_163140_mwrf.t1	-0.455004	6.09605	0.0060449	Bv7_163140_mwrf.t1	99.1552	96.7564	91.3838	60.8165	56.2328	47.9398	94.8469	91.9157	81.8498	#N/A
Bv3_069880_ohrk.t1	Protein modification.targeting peptide maturation.endomembrane system.SPC endoplasmic signal peptidase complex.component SPCs3	component SPCs3 of SPC endoplasmic signal peptidase complex (original description: none)	Protein modification	Protein modification	#N/A	-0.248205	6.33315	0.311722		Bv3_069880_ohrk.t1	-0.525393	6.33315	0.0222081		Bv3_069880_ohrk.t1	-0.277092	6.33315	0.233939	Bv3_069880_ohrk.t1	92.6774	86.4371	111.01	66.6586	60.3371	61.4283	55.595	66.5303	77.8756	#N/A
Bv1_014380_jgnc.t1	not assigned.not annotated	no hits & (original description: none)	Not assigned not annotated	Not assigned not annotated	#N/A	-1.09371	5.35013	0.0289044		Bv1_014380_jgnc.t1	-0.559547	5.35013	0.309153		Bv1_014380_jgnc.t1	0.534724	5.35013	0.279308	Bv1_014380_jgnc.t1	22.4956	16.16	16.9901	24.8628	18.3216	20.5182	19.346	7.39668	10.5386	#N/A
Bv1_021760_nnue.t1	not assigned.annotated	Ergosterol biosynthetic protein 28 OS=Arabidopsis thaliana (sp|o80594|erg28_arath : 164.0)	Not assigned	Not assigned	#N/A	-0.59649	5.08655	0.0148947		Bv1_021760_nnue.t1	-0.37084	5.08655	0.118909		Bv1_021760_nnue.t1	0.22585	5.08655	0.355163	Bv1_021760_nnue.t1	29.6311	28.9442	37.2517	30.09	29.0813	29.1076	21.7104	26.6409	25.2255	#N/A
Bv6_128180_ipme.t1	Nutrient uptake.sulfur assimilation.sulfate assimilation.APS kinase	APS kinase (original description: none)	Nutrient uptake	Nutrient uptake	#N/A	1.01312	6.81782	0.000155473		Bv6_128180_ipme.t1	0.47559	6.81782	0.0685846		Bv6_128180_ipme.t1	-0.537575	6.81782	0.0464448	Bv6_128180_ipme.t1	183.693	167.905	104.201	93.7755	85.2059	68.7819	269.115	223.562	138.958	#N/A
Bv3_052600_gmho.t1	not assigned.not annotated	no hits & (original description: none)	Not assigned not annotated	Not assigned not annotated	#N/A	0.354987	5.53788	0.0614154		Bv3_052600_gmho.t1	0.015437	5.53788	0.949466		Bv3_052600_gmho.t1	-0.339555	5.53788	0.0782515	Bv3_052600_gmho.t1	88.1818	82.5649	86.3905	64.0001	49.932	46.1827	108.974	73.5139	75.5699	#N/A
Bv8_180900_cygy.t1	not assigned.not annotated	no hits & (original description: none)	Not assigned not annotated	Not assigned not annotated	#N/A	0.415204	5.95803	0.150423		Bv8_180900_cygy.t1	1.10129	5.95803	0.000215098		Bv8_180900_cygy.t1	0.685769	5.95803	0.0279299	Bv8_180900_cygy.t1	26.9374	48.844	31.6363	64.5377	39.4967	32.9471	94.026	68.2428	66.9729	#N/A
Bv3_054420_irkr.t1	Cytoskeleton organisation.actin and tubulin folding.Prefoldin co-chaperone complex.component PFD3	component PFD3 of Prefoldin co-chaperone complex (original description: none)	Cytoskeleton organisation	Cytoskeleton organisation	#N/A	-0.0467423	5.33157	0.866871		Bv3_054420_irkr.t1	0.118065	5.33157	0.516997		Bv3_054420_irkr.t1	0.164775	5.33157	0.39106	Bv3_054420_irkr.t1	47.8419	51.2442	50.5792	49.5196	43.1372	39.4886	58.4944	53.4262	49.5579	#N/A
Bv8_201220_hxfs.t1	RNA biosynthesis.transcriptional regulation.transcription factor (BBR/BPC)	transcription factor (BBR/BPC) (original description: none)	RNA biosynthesis	RNA biosynthesis	#N/A	0.100289	6.19609	0.538061		Bv8_201220_hxfs.t1	0.570014	6.19609	0.00034091		Bv8_201220_hxfs.t1	0.469634	6.19609	0.00489783	Bv8_201220_hxfs.t1	77.5872	75.0783	73.196	86.3408	85.3622	74.7256	120.586	115.296	97.6674	#N/A
Bv8_198450_tsrc.t1	not assigned.not annotated	no hits & (original description: none)	Not assigned not annotated	Not assigned not annotated	#N/A	-1.19891	6.75916	8.41673e-09		Bv8_198450_tsrc.t1	-1.06722	6.75916	2.01683e-07		Bv8_198450_tsrc.t1	0.131854	6.75916	0.506995	Bv8_198450_tsrc.t1	161.003	135.716	137.316	129.134	128.809	116.581	77.889	72.2535	55.7063	#N/A
Bv3_068210_rdqg.t1	Solute transport.carrier-mediated transport.MFS superfamily.small solute transporter (BT1)	small solute transporter (BT1) (original description: none)	Solute transport	Solute transport	#N/A	-0.359288	4.11197	0.336822		Bv3_068210_rdqg.t1	-1.23252	4.11197	2.12297e-05		Bv3_068210_rdqg.t1	-0.87217	4.11197	0.00334728	Bv3_068210_rdqg.t1	24.8107	30.7572	25.0813	10.3909	11.7504	12.3963	10.2415	11.6979	11.962	#N/A
Bv4_078640_isux.t1	RNA biosynthesis.RNA polymerase II-dependent transcription.transcription initiation.TFIId basal transcription regulation complex.component TAF7	component TAF7 of TFIId basal transcription regulation complex (original description: none)	RNA biosynthesis	RNA biosynthesis	#N/A	1.56508	5.63155	8.4405e-19		Bv4_078640_isux.t1	0.94496	5.63155	1.13515e-09		Bv4_078640_isux.t1	-0.62028	5.63155	0.00178534	Bv4_078640_isux.t1	70.5125	74.0527	62.6302	37.0474	37.74	31.2392	152.459	131.454	112.936	#N/A
Bv2_045430_tsax.t1	RNA processing.pre-mRNA splicing.U2-type-intron-specific major spliceosome.U2 small nuclear ribonucleoprotein particle (snRNP).protein factor (U2A)	protein factor U2A of U2 small nuclear ribonucleoprotein particle (snRNP) (original description: none)	RNA processing	RNA processing	#N/A	-0.301513	6.24705	0.104521		Bv2_045430_tsax.t1	-0.414686	6.24705	0.0168143		Bv2_045430_tsax.t1	-0.113084	6.24705	0.539119	Bv2_045430_tsax.t1	74.1943	87.8602	79.7733	58.5721	57.1023	60.2732	60.0051	58.1033	62.0545	#N/A
Bv1_016080_jghi.t1	RNA biosynthesis.RNA polymerase II-dependent transcription.MEDIATOR transcription co-activator complex.tail module.component MED2/MED29/MED32	component MED2/MED29/MED32 of tail module of MEDIATOR transcription co-activator complex (original description: none)	RNA biosynthesis	RNA biosynthesis	#N/A	-0.472582	5.33445	0.0217998		Bv1_016080_jghi.t1	0.0320312	5.33445	0.898422		Bv1_016080_jghi.t1	0.504606	5.33445	0.015097	Bv1_016080_jghi.t1	36.5977	29.7944	42.8135	40.8135	38.3963	42.8817	38.9291	29.1324	42.8761	#N/A
Bv5_119320_sqmr.t1	not assigned.not annotated	no hits & (original description: none)	Not assigned not annotated	Not assigned not annotated	#N/A	0.353368	6.34999	0.0576154		Bv5_119320_sqmr.t1	-0.221932	6.34999	0.211304		Bv5_119320_sqmr.t1	-0.575283	6.34999	0.00175104	Bv5_119320_sqmr.t1	195.02	210.916	172.18	112.547	99.3503	93.7756	167.092	165.249	160.21	#N/A
Bv1_008230_xjsc.t1	Solute transport.carrier-mediated transport.MOP superfamily.MATE family.metabolite transporter (DTX)	metabolite transporter (DTX) (original description: none)	Solute transport	Solute transport	#N/A	4.78314	5.98973	5.45155e-16		Bv1_008230_xjsc.t1	2.46557	5.98973	7.95068e-07		Bv1_008230_xjsc.t1	-2.31815	5.98973	7.84024e-05	Bv1_008230_xjsc.t1	33.7778	50.3127	22.2604	4.4249	7.66721	4.42824	244.364	217.092	126.128	#N/A
Bv6_127550_qgef.t1	Chromatin organisation.histone modifications.histone deacetylation.HD1 histone deacetylase family.HDA9-PWR deacetylation complex.component HOS15	component HOS15 of HDA9-PWR deacetylation complex (original description: none)	Chromatin organisation	Chromatin organisation	#N/A	0.564225	5.98051	0.000833545		Bv6_127550_qgef.t1	0.824496	5.98051	6.82895e-07		Bv6_127550_qgef.t1	0.260123	5.98051	0.162749	Bv6_127550_qgef.t1	61.706	64.0774	61.0785	64.1155	57.2377	54.9503	125.612	104.896	98.5905	#N/A
Bv9_222300_eorp.t1	Redox homeostasis.low-molecular-weight scavengers.ascorbate biosynthesis.L-galactose dehydrogenase	L-galactose dehydrogenase (original description: none)	Redox homeostasis	Redox homeostasis	#N/A	0.191923	5.26012	0.439576		Bv9_222300_eorp.t1	0.364969	5.26012	0.110092		Bv9_222300_eorp.t1	0.172904	5.26012	0.52105	Bv9_222300_eorp.t1	31.9412	31.6691	36.5254	23.6594	27.918	37.2088	56.3012	43.0519	28.9774	#N/A
Bv7_179210_kzkq.t1	Solute transport.channels.MIP family.tonoplast intrinsic protein (TIP)	tonoplast intrinsic protein (TIP) (original description: none)	Solute transport	Solute transport	#N/A	-2.38119	11.1458	8.81505e-13		Bv7_179210_kzkq.t1	-0.308145	11.1458	0.334274		Bv7_179210_kzkq.t1	2.07306	11.1458	3.09172e-10	Bv7_179210_kzkq.t1	1136.44	873.111	955.11	2298.64	3505.27	3945.24	955.249	544.539	866.374	#N/A
Bv3_061170_zdfs.t1	Multi-process regulation.Target Of Rapamycin (TOR) signalling.TORC complex.regulatory component LST8	regulatory component LST8 of TORC complex (original description: none)	Multi-process regulation	Multi-process regulation	#N/A	0.176998	5.98562	0.223288		Bv3_061170_zdfs.t1	0.39811	5.98562	0.00499745		Bv3_061170_zdfs.t1	0.221056	5.98562	0.149076	Bv3_061170_zdfs.t1	87.6102	96.7175	93.8544	93.4873	85.8206	76.139	121.734	124.048	118.679	#N/A
Bv2_047710_fecm.t1	Solute transport.primary active transport.P-type ATPase superfamily.P4 family.phospholipid flippase complex.regulatory component ALIS	regulatory component ALIS of phospholipid flippase complex (original description: none)	Solute transport	Solute transport	#N/A	0.646747	6.87566	0.000280661		Bv2_047710_fecm.t1	0.704155	6.87566	6.54784e-05		Bv2_047710_fecm.t1	0.057356	6.87566	0.770339	Bv2_047710_fecm.t1	143.124	167.313	168.693	151.216	125.184	116.764	282.461	256.434	236.963	#N/A
Bv5_114410_ajpk.t1	Photosynthesis.photophosphorylation.chlororespiration.NADH dehydrogenase-like (NDH) complex.subcomplex B.component PnsB4/NDF6	component PnsB4/NDF6 of NDH subcomplex B (original description: none)	Photosynthesis	Photophosphorylation	#N/A	0.309526	10.3671	0.252512		Bv5_114410_ajpk.t1	0.465451	10.3671	0.0852929		Bv5_114410_ajpk.t1	0.155919	10.3671	0.565087	Bv5_114410_ajpk.t1	1096.61	1133.32	1132.99	1014.64	961.965	972.007	1609.85	1488.03	1512.6	#N/A
Bv2_044100_adnu.t1	not assigned.not annotated	no hits & (original description: none)	Not assigned not annotated	Not assigned not annotated	#N/A	0.707095	6.65598	0.000300788		Bv2_044100_adnu.t1	-0.396846	6.65598	0.0228251		Bv2_044100_adnu.t1	-1.1039	6.65598	5.21272e-09	Bv2_044100_adnu.t1	133.365	146.201	147.128	70.3289	44.2314	41.951	105.918	123.667	92.8973	#N/A
Bv6_153360_huwe.t1	Protein modification.phosphorylation.TKL protein kinase superfamily.protein kinase (MAP3K-RAF)	protein kinase (MAP3K-RAF) (original description: none)	Protein modification	Protein modification	AT1G14000.1	0.0273482	6.52862	0.892167		Bv6_153360_huwe.t1	-0.0167986	6.52862	0.951152		Bv6_153360_huwe.t1	-0.0441443	6.52862	0.839859	Bv6_153360_huwe.t1	77.5966	97.6155	93.4061	78.2592	64.0359	62.9722	80.3585	100.409	83.3646	AT1G14000.1
Bv9_207300_sihu.t1	Redox homeostasis.low-molecular-weight scavengers.tocopherol biosynthesis.phytol kinase (VTE5)	phytol kinase (VTE5) (original description: none)	Redox homeostasis	Redox homeostasis	#N/A	0.946278	5.29825	2.39016e-05		Bv9_207300_sihu.t1	0.490797	5.29825	0.0160944		Bv9_207300_sihu.t1	-0.455636	5.29825	0.0622699	Bv9_207300_sihu.t1	42.0223	40.2754	42.7602	21.1989	26.1438	24.3274	57.0467	68.7735	49.169	#N/A
Bv5_099400_ijae.t1	Protein modification.phosphorylation.TKL protein kinase superfamily.LRR-VI protein kinase families.protein kinase (LRR-VI-1)	protein kinase (LRR-VI-1) (original description: none)	Protein modification	Protein modification	#N/A	-0.85887	5.057	0.00444817		Bv5_099400_ijae.t1	-0.582503	5.057	0.0511136		Bv5_099400_ijae.t1	0.276698	5.057	0.358113	Bv5_099400_ijae.t1	39.2066	26.3119	32.6086	40.6462	28.5151	24.7262	25.0244	19.9617	19.9916	#N/A
Bv2_026970_sinx.t1	not assigned.not annotated	no hits & (original description: none)	Not assigned not annotated	Not assigned not annotated	#N/A	0.558208	4.71443	0.172127		Bv2_026970_sinx.t1	-0.0189109	4.71443	1		Bv2_026970_sinx.t1	-0.57712	4.71443	0.14822	Bv2_026970_sinx.t1	17.8061	19.2507	20.3017	9.98733	10.2558	9.90896	22.6781	13.1186	20.345	#N/A
Bv6_150620_kxxz.t1	Cell cycle organisation.mitosis and meiosis.meiotic recombination.meiotic double strand break processing.ssDNA endonuclease (COM1/SAE2)	ssDNA endonuclease (COM1/SAE2) (original description: none)	Cell cycle organisation	Cell cycle organisation	#N/A	2.65132	3.30551	8.6104e-06		Bv6_150620_kxxz.t1	2.27583	3.30551	9.5617e-06		Bv6_150620_kxxz.t1	-0.382033	3.30551	0.774517	Bv6_150620_kxxz.t1	2.56095	2.40447	2.58499	1.23672	1.40415	1.84362	14.5482	9.56889	13.6638	#N/A
Bv_001240_dmkx.t1	not assigned.annotated	MOB kinase activator-like 1A OS=Medicago sativa subsp. falcata (sp|q949g5|mob1a_medsf : 410.0)	Not assigned	Not assigned	#N/A	1.4994	6.62197	2.04502e-05		Bv_001240_dmkx.t1	1.71804	6.62197	1.13915e-06		Bv_001240_dmkx.t1	0.218453	6.62197	0.545768	Bv_001240_dmkx.t1	72.0418	69.7886	89.6579	68.0926	67.7132	75.8316	207.178	307.195	245.284	#N/A
Bv6_137370_orup.t1	Protein homeostasis.proteolysis.serine-type peptidase activities.S28-class serine carboxypeptidase	S28-class serine carboxypeptidase (original description: none)	Protein homeostasis	Protein homeostasis	AT5G65760.1	-0.0715496	4.99514	0.866024		Bv6_137370_orup.t1	0.913788	4.99514	0.00158795		Bv6_137370_orup.t1	0.98458	4.99514	0.001184	Bv6_137370_orup.t1	13.8793	13.0014	11.5445	24.5243	18.8692	16.8049	21.4612	23.198	27.6184	AT5G65760.1
Bv2_034650_iitw.t1	Cellular respiration.glycolysis.cytosolic glycolysis.pyruvate kinase	pyruvate kinase (original description: none)	Cellular respiration	Cellular respiration	#N/A	-0.620839	8.55688	0.000139922		Bv2_034650_iitw.t1	-0.513164	8.55688	0.00151183		Bv2_034650_iitw.t1	0.107695	8.55688	0.50508	Bv2_034650_iitw.t1	506.539	444.265	470.823	396.048	402.933	405.673	331.905	356.026	302.89	#N/A
Bv9_212560_sryt.t1	not assigned.not annotated	no hits & (original description: none)	Not assigned not annotated	Not assigned not annotated	#N/A	0.602407	5.45008	0.00400016		Bv9_212560_sryt.t1	0.156633	5.45008	0.413447		Bv9_212560_sryt.t1	-0.44582	5.45008	0.0403818	Bv9_212560_sryt.t1	51.1651	56.2392	54.4144	39.6792	28.8016	25.0522	64.391	66.1366	48.9148	#N/A
Bv7_165700_gryi.t1	not assigned.annotated	LEC14B protein OS=Lithospermum erythrorhizon (sp|q40153|le14b_liter : 649.0)	Not assigned	Not assigned	#N/A	-0.228572	5.43772	0.600149		Bv7_165700_gryi.t1	0.146063	5.43772	0.744558		Bv7_165700_gryi.t1	0.374599	5.43772	0.377939	Bv7_165700_gryi.t1	52.7842	59.5811	50.9969	62.3067	53.1881	51.5837	1.60754	97.2664	81.9074	#N/A
Bv5_116110_gaak.t1	not assigned.annotated	GDSL esterase/lipase At5g14450 OS=Arabidopsis thaliana (sp|q9ly84|gdl76_arath : 511.0)	Not assigned	Not assigned	#N/A	1.55605	4.8085	0.000498505		Bv5_116110_gaak.t1	-1.21006	4.8085	0.000223563		Bv5_116110_gaak.t1	-2.76566	4.8085	7.69977e-12	Bv5_116110_gaak.t1	70.8696	36.9636	50.3023	6.62951	5.70557	5.69511	20.5878	34.1838	13.2892	#N/A
Bv5_102670_fqex.t1	not assigned.not annotated	no hits & (original description: none)	Not assigned not annotated	Not assigned not annotated	#N/A	-0.669177	4.62461	0.00518774		Bv5_102670_fqex.t1	0.0651139	4.62461	0.80238		Bv5_102670_fqex.t1	0.734261	4.62461	0.00175785	Bv5_102670_fqex.t1	22.0006	24.9851	22.4751	27.5244	31.5974	32.065	20.1705	19.5473	32.5264	#N/A
Bv4_078340_jizi.t2	DNA damage response.nucleotide excision repair (NER).global genome nucleotide excision repair (GG-NER).DNA repair protein (CEN2)	DNA repair protein (CEN2) (original description: none)	DNA damage response	DNA damage response	#N/A	-0.162225	6.82985	0.395794		Bv4_078340_jizi.t2	-0.318597	6.82985	0.071267		Bv4_078340_jizi.t2	-0.156336	6.82985	0.38904	Bv4_078340_jizi.t2	160.662	134.55	140.756	111.098	103.515	93.56	118.118	133.061	96.7854	#N/A
Bv9_214280_rudo.t1	Solute transport.carrier-mediated transport.MFS superfamily.anion transporter (Fabaceae-N70)	anion transporter (Fabaceae-N70) (original description: none)	Solute transport	Solute transport	#N/A	0.561285	6.63616	0.169363		Bv9_214280_rudo.t1	-0.956508	6.63616	0.0171077		Bv9_214280_rudo.t1	-1.5177	6.63616	0.000212251	Bv9_214280_rudo.t1	163.797	270.93	178.375	108.146	36.2161	26.6539	148.874	79.8111	84.31	#N/A
Bv_014790_cidx.t1	not assigned.not annotated	no hits & (original description: none)	Not assigned not annotated	Not assigned not annotated	#N/A	-0.293394	8.44676	0.262553		Bv_014790_cidx.t1	-0.0513804	8.44676	0.847407		Bv_014790_cidx.t1	0.242016	8.44676	0.35557	Bv_014790_cidx.t1	429.612	331.393	315.361	385.528	333.914	285.63	392.894	358.521	282.141	#N/A
Bv8_189420_rnpq.t1	Solute transport.carrier-mediated transport.MFS superfamily.small solute transporter (BT1)	small solute transporter (BT1) (original description: none)	Solute transport	Solute transport	#N/A	1.21916	4.12223	0.000469425		Bv8_189420_rnpq.t1	0.195049	4.12223	0.517753		Bv8_189420_rnpq.t1	-1.0243	4.12223	0.00473887	Bv8_189420_rnpq.t1	17.7419	18.3576	18.2073	8.73498	5.96632	6.15135	19.9602	19.2057	22.6819	#N/A
Bv5_118410_dzkm.t1	not assigned.not annotated	no hits & (original description: none)	Not assigned not annotated	Not assigned not annotated	#N/A	1.84332	4.90981	4.35506e-10		Bv5_118410_dzkm.t1	1.90034	4.90981	2.60776e-11		Bv5_118410_dzkm.t1	0.0562713	4.90981	0.940464	Bv5_118410_dzkm.t1	26.7789	18.3629	17.7284	12.3325	17.1103	21.8991	60.9314	83.4963	89.8195	#N/A
Bv3_050970_mqsu.t1	Secondary metabolism.phenolics.flavonoid biosynthesis.flavones.type-I flavone synthase	type-I flavone synthase (original description: none)	Secondary metabolism	Secondary metabolism	#N/A	0.501479	5.27907	0.348706		Bv3_050970_mqsu.t1	-2.95865	5.27907	1.33341e-12		Bv3_050970_mqsu.t1	-3.45863	5.27907	3.0295e-14	Bv3_050970_mqsu.t1	39.8515	98.2906	141.372	3.28715	7.85301	8.48322	10.1579	13.4291	11.8245	#N/A
Bv3_069420_fufw.t1	Enzyme classification.EC_1 oxidoreductases.EC_1.1 oxidoreductase acting on CH-OH group of donor	Enzyme classification.EC_1 oxidoreductases.EC_1.1 oxidoreductase acting on CH-OH group of donor(50.1.1 : 245.6) & Probable 3-hydroxyisobutyrate dehydrogenase-like 1, mitochondrial OS=Arabidopsis thaliana (sp|q9sze1|3hid1_arath : 135.0) (original description: none)	Enzyme classification	Enzyme classification	#N/A	-0.335737	5.79857	0.155336		Bv3_069420_fufw.t1	-0.118414	5.79857	0.625034		Bv3_069420_fufw.t1	0.217361	5.79857	0.350564	Bv3_069420_fufw.t1	53.3306	47.6925	51.5704	55.1602	45.4579	39.2988	41.8829	53.1976	44.7121	#N/A
Bv5_118610_psgn.t1	Chromatin organisation.DNA methylation.RNA-independent DNA methylation.ASI1-AIPP1-EDM2 chromatin silencing regulator complex.component AIPP1/EDM3	chromatin-associated epigenetic factor (original description: none)	Chromatin organisation	Chromatin organisation	#N/A	0.327837	5.38001	0.48947		Bv5_118610_psgn.t1	-3.18172	5.38001	9.69361e-25		Bv5_118610_psgn.t1	-3.50853	5.38001	2.73327e-26	Bv5_118610_psgn.t1	82.7784	158.078	248.003	13.5437	8.49696	11.471	19.5528	16.3721	17.2164	#N/A
Bv7_171330_nfki.t1	RNA biosynthesis.transcriptional regulation.C2C2 transcription factor superfamily.transcription factor (YABBY)	transcription factor (YABBY) (original description: none)	RNA biosynthesis	RNA biosynthesis	#N/A	0.448053	5.7007	0.137955		Bv7_171330_nfki.t1	-0.179987	5.7007	0.537313		Bv7_171330_nfki.t1	-0.627997	5.7007	0.0346751	Bv7_171330_nfki.t1	71.833	38.7598	62.2514	31.6854	24.8465	31.3718	77.5364	47.6375	26.5261	#N/A
Bv7_162180_szrz.t1	not assigned.annotated	Putative Peroxidase 48 OS=Arabidopsis thaliana (sp|o81755|per48_arath : 279.0)	Not assigned	Not assigned	#N/A	0.680974	2.06177	1		Bv7_162180_szrz.t1	-0.255154	2.06177	1		Bv7_162180_szrz.t1	-0.934441	2.06177	0.726645	Bv7_162180_szrz.t1	1.62709	1.68356	2.59321	1.08658	0.820435	0.36752	0.872894	1.13695	2.84663	#N/A
Bv5_123310_taty.t1	not assigned.annotated	Vacuolar protein sorting-associated protein 55 homolog OS=Arabidopsis thaliana (sp|q9ast6|vsp55_arath : 199.0)	Not assigned	Not assigned	#N/A	-0.0987693	5.34574	0.51756		Bv5_123310_taty.t1	1.40856	5.34574	1.85563e-17		Bv5_123310_taty.t1	1.50701	5.34574	7.70732e-19	Bv5_123310_taty.t1	41.5605	39.6184	42.3187	99.3094	97.0457	80.7073	110.567	105.511	110.287	#N/A
Bv3_052970_wcif.t1	Cell cycle organisation.membrane organisation.endoplasmic reticulum (ER) organisation.ER-associated protein (Reticulon)	ER-associated protein (Reticulon) (original description: none)	Cell cycle organisation	Cell cycle organisation	#N/A	0.199335	7.89388	0.251273		Bv3_052970_wcif.t1	0.486855	7.89388	0.00493185		Bv3_052970_wcif.t1	0.287502	7.89388	0.101258	Bv3_052970_wcif.t1	370.507	332.348	354.151	369.052	352.28	295.887	457.376	491.144	522.581	#N/A
Bv3_062050_jtxr.t2	Protein biosynthesis.translation initiation.Pre-Initiation Complex (PIC) module.eIF3 mRNA-to-PIC binding complex.component eIF3e	component eIF3e of eIF3 mRNA-to-PIC binding complex (original description: none)	Protein biosynthesis	Protein biosynthesis	AT3G57290.1	-0.417419	7.08016	0.0309648		Bv3_062050_jtxr.t2	0.157965	7.08016	0.426617		Bv3_062050_jtxr.t2	0.575363	7.08016	0.0030124	Bv3_062050_jtxr.t2	91.0936	96.1698	98.9074	93.1456	115.922	125.744	102.827	99.7017	114.452	AT3G57290.1
Bv3_060830_mrqd.t1	Vesicle trafficking.regulation of membrane tethering and fusion.RAB-GTPase activities.A-class RAB GTPase	A-class RAB GTPase (original description: none)	Vesicle trafficking	Vesicle trafficking	AT5G45750.1	-0.125793	3.61688	0.813084		Bv3_060830_mrqd.t1	0.254117	3.61688	0.477875		Bv3_060830_mrqd.t1	0.379605	3.61688	0.39024	Bv3_060830_mrqd.t1	9.78083	11.7793	10.8863	12.6973	12.024	8.61171	9.86897	14.8831	13.7837	AT5G45750.1
Bv3_066980_xsxa.t1	not assigned.not annotated	no hits & (original description: none)	Not assigned not annotated	Not assigned not annotated	#N/A	-1.59896	6.04978	5.37876e-06		Bv3_066980_xsxa.t1	-3.97019	6.04978	2.89629e-30		Bv3_066980_xsxa.t1	-2.37038	6.04978	5.55716e-14	Bv3_066980_xsxa.t1	436.538	507.531	159.944	48.7493	53.7083	64.9349	28.8093	20.6273	20.226	#N/A
Bv3_065690_wkmk.t1	RNA biosynthesis.DNA-dependent RNA polymerase (Pol) complexes.Pol I-V shared regulatory components.subunit 11	subunit 11 of RNA polymerase (original description: none)	RNA biosynthesis	RNA biosynthesis	#N/A	-0.485217	7.25376	0.0118601		Bv3_065690_wkmk.t1	0.294128	7.25376	0.134106		Bv3_065690_wkmk.t1	0.779319	7.25376	5.96513e-05	Bv3_065690_wkmk.t1	153.796	135.788	136.942	192.958	194.683	188.622	213.871	162.133	143.645	#N/A
Bv3_068070_dzsu.t1	not assigned.not annotated	no hits & (original description: none)	Not assigned not annotated	Not assigned not annotated	#N/A	-0.200164	5.88763	0.36034		Bv3_068070_dzsu.t1	-0.0323284	5.88763	0.888975		Bv3_068070_dzsu.t1	0.167844	5.88763	0.448006	Bv3_068070_dzsu.t1	63.687	61.6829	71.0812	52.3097	59.3555	61.8343	67.3918	66.9006	56.6978	#N/A
Bv2_028240_okmj.t1	RNA biosynthesis.transcriptional regulation.transcription factor (bHLH)	transcription factor (bHLH) (original description: none)	RNA biosynthesis	RNA biosynthesis	#N/A	0.407144	5.13662	0.0277474		Bv2_028240_okmj.t1	0.2897	5.13662	0.089284		Bv2_028240_okmj.t1	-0.117531	5.13662	0.605063	Bv2_028240_okmj.t1	48.4723	44.6421	44.3431	32.5829	33.6281	33.5123	47.886	58.0675	61.1445	#N/A
Bv9_204510_pdng.t1	RNA processing.ribonuclease activities.endoribonuclease (RNase Z)	endoribonuclease (RNase Z) (original description: none)	RNA processing	RNA processing	#N/A	-1.16228	5.44549	1.27081e-05		Bv9_204510_pdng.t1	0.129627	5.44549	0.691565		Bv9_204510_pdng.t1	1.29187	5.44549	1.68982e-06	Bv9_204510_pdng.t1	32.3111	42.4142	23.651	65.3617	64.9944	59.8071	35.9427	38.3829	32.7617	#N/A
Bv8_197120_adyu.t1	not assigned.annotated	Probable glycosyltransferase At5g03795 OS=Arabidopsis thaliana (sp|q9ffn2|glyt3_arath : 333.0)	Not assigned	Not assigned	#N/A	-0.395946	4.42744	0.274348		Bv8_197120_adyu.t1	-0.0418808	4.42744	1		Bv8_197120_adyu.t1	0.354124	4.42744	0.388715	Bv8_197120_adyu.t1	13.3412	12.4853	13.489	12.9336	13.8205	12.8979	8.26082	14.4429	15.2479	#N/A
Bv9_211630_wjha.t1	Protein homeostasis.proteolysis.metallopeptidase activities.aminopeptidase activities.M20-class IAA-amino acid hydrolase	M20 IAA-amino acid hydrolase (original description: none)	Protein homeostasis	Protein homeostasis	#N/A	0.0514068	6.20881	0.808247		Bv9_211630_wjha.t1	-0.0422588	6.20881	0.850117		Bv9_211630_wjha.t1	-0.0936595	6.20881	0.653514	Bv9_211630_wjha.t1	97.5799	88.5648	110.272	81.6247	69.3457	67.8483	88.0086	90.5629	107.161	#N/A
Bv8_184620_knxz.t1	not assigned.annotated	CASP-like protein 2B1 OS=Vitis vinifera (sp|a7r385|csplc_vitvi : 224.0)	Not assigned	Not assigned	#N/A	0.856912	5.33973	0.00449222		Bv8_184620_knxz.t1	0.424943	5.33973	0.139867		Bv8_184620_knxz.t1	-0.432082	5.33973	0.166915	Bv8_184620_knxz.t1	53.1439	40.836	57.3092	34.6591	30.6197	23.0918	94.8487	57.8764	49.0625	#N/A
Bv2_030580_yqaq.t1	Nucleotide metabolism.purines.salvage pathway.adenine phosphoribosyltransferase	adenine phosphoribosyltransferase (original description: none)	Nucleotide metabolism	Nucleotide metabolism	#N/A	-0.135787	6.9686	0.777969		Bv2_030580_yqaq.t1	1.73037	6.9686	0.000387548		Bv2_030580_yqaq.t1	1.86592	6.9686	0.000149117	Bv2_030580_yqaq.t1	68.6262	50.17	65.2566	136.138	225.934	165.069	205.164	336.57	73.7211	#N/A
Bv1_010290_ewrm.t1	Photosynthesis.photophosphorylation.chlororespiration.NADH dehydrogenase-like (NDH) complex.subcomplex A.component NdhM	component NdhM of NDH subcomplex A (original description: none)	Photosynthesis	Photophosphorylation	#N/A	0.672946	9.18456	0.0130233		Bv1_010290_ewrm.t1	-0.0903205	9.18456	0.737934		Bv1_010290_ewrm.t1	-0.763265	9.18456	0.00486639	Bv1_010290_ewrm.t1	642.284	594.299	649.229	322.215	275.852	277.346	491.908	552.708	711.256	#N/A
Bv5_125290_zaaw.t1	RNA biosynthesis.RNA polymerase II-dependent transcription.SAGA transcription co-activator complex.TAF transcription co-activator module.component TAF12	component TAF12 of SAGA transcription co-activator complex (original description: none)	RNA biosynthesis	RNA biosynthesis	#N/A	0.0445485	5.16945	0.933292		Bv5_125290_zaaw.t1	-0.38587	5.16945	0.11412		Bv5_125290_zaaw.t1	-0.430221	5.16945	0.106766	Bv5_125290_zaaw.t1	29.8781	35.6618	30.7085	17.9215	20.5058	17.7187	25.0483	27.6062	20.4957	#N/A
Bv4_086130_hchd.t1	RNA processing.organelle machinery.RNA editing.RNA editing factor (MORF-type)	RNA editing factor (MORF) (original description: none)	RNA processing	RNA processing	#N/A	-0.33142	7.45804	0.120339		Bv4_086130_hchd.t1	-0.137235	7.45804	0.527536		Bv4_086130_hchd.t1	0.194197	7.45804	0.366133	Bv4_086130_hchd.t1	169.115	207.406	176.897	129.148	184.286	182.954	215.79	145.134	138.543	#N/A
Bv6_131960_mqfi.t1	Cell cycle organisation.mitosis and meiosis.meiotic recombination.meiotic crossover.FIGL1-FLIP meiotic crossover regulator complex.ATPase component FIGL1	ATPase component FIGL1 of FIGL1-FLIP meiotic crossover regulator complex (original description: none)	Cell cycle organisation	Cell cycle organisation	#N/A	3.44716	2.58959	5.28853e-07		Bv6_131960_mqfi.t1	2.95209	2.58959	4.39218e-07		Bv6_131960_mqfi.t1	-0.507574	2.58959	1	Bv6_131960_mqfi.t1	1.7142	0.886843	1.58068	0.336974	0.94989	0.930804	10.204	9.29237	15.182	#N/A
Bv7_158280_rcod.t1	Redox homeostasis.chloroplast redox homeostasis.2-Cys peroxiredoxin activities.typical 2-Cys peroxiredoxin (2-CysPrx)	typical 2-Cys peroxiredoxin (2-CysPrx) (original description: none)	Redox homeostasis	Redox homeostasis	#N/A	-1.01177	10.634	5.98623e-05		Bv7_158280_rcod.t1	-0.849135	10.634	0.000729193		Bv7_158280_rcod.t1	0.162642	10.634	0.514576	Bv7_158280_rcod.t1	1695.09	1376.25	1490.94	1262.96	1380.56	1368.98	747.098	902.563	868.234	#N/A
Bv9_209610_zafa.t1	Protein homeostasis.protein quality control.cytosolic Hsp70 chaperone system.co-chaperone (Hsp40)	co-chaperone (Hsp40) (original description: none)	Protein homeostasis	Protein homeostasis	AT5G25530.2	0.315935	5.77914	0.257997		Bv9_209610_zafa.t1	-0.737908	5.77914	0.0040851		Bv9_209610_zafa.t1	-1.05374	5.77914	7.14071e-05	Bv9_209610_zafa.t1	146.221	108.27	150.927	52.2442	45.0899	56.0544	52.099	67.3346	120.919	AT5G25530.2
Bv7_174500_kqig.t1	Chromatin organisation.DNA methylation.ROS1-mediated DNA demethylation.ROS1-recruitment complex.methylation reader component MBD7	component MBD7 of ROS1-recruitment complex (original description: none)	Chromatin organisation	Chromatin organisation	#N/A	0.574877	4.16424	0.0409039		Bv7_174500_kqig.t1	1.34357	4.16424	2.53212e-06		Bv7_174500_kqig.t1	0.767802	4.16424	0.0177239	Bv7_174500_kqig.t1	15.0849	11.3347	16.4859	21.8328	17.8195	18.1098	41.026	35.7702	31.9961	#N/A
Bv8_189380_sppc.t1	Protein biosynthesis.organelle machinery.mitochondrial ribosome.large ribosomal subunit proteome.component mtRPL1	component mtRPL1 of large ribosomal subunit proteome (original description: none)	Protein biosynthesis	Protein biosynthesis	#N/A	-0.04115	5.19653	0.891514		Bv8_189380_sppc.t1	0.174444	5.19653	0.424631		Bv8_189380_sppc.t1	0.215525	5.19653	0.361365	Bv8_189380_sppc.t1	34.5011	34.8746	31.9769	28.3175	32.1905	32.1848	36.9604	34.2954	42.4686	#N/A
Bv9_203520_yopo.t1	not assigned.not annotated	no hits & (original description: none)	Not assigned not annotated	Not assigned not annotated	#N/A	-0.491673	8.21826	0.00995141		Bv9_203520_yopo.t1	-0.230523	8.21826	0.22712		Bv9_203520_yopo.t1	0.261158	8.21826	0.169601	Bv9_203520_yopo.t1	491.098	483.242	450.729	468.774	424.932	450.591	426.231	380.849	398.68	#N/A
Bv9_213920_reke.t1	Solute transport.channels.MIP family.plasma membrane intrinsic protein (PIP)	plasma membrane intrinsic protein (PIP) (original description: none)	Solute transport	Solute transport	#N/A	1.10997	9.0066	0.00142744		Bv9_213920_reke.t1	0.931222	9.0066	0.00706977		Bv9_213920_reke.t1	-0.178783	9.0066	0.609758	Bv9_213920_reke.t1	312.646	321.717	305.913	226.32	190.505	236.334	587.963	460.906	724.434	#N/A
Bv8_185050_wmqk.t1	not assigned.not annotated	no hits & (original description: none)	Not assigned not annotated	Not assigned not annotated	AT4G12590.1	0.314166	6.71804	0.0639535		Bv8_185050_wmqk.t1	0.483204	6.71804	0.00399861		Bv8_185050_wmqk.t1	0.16899	6.71804	0.337038	Bv8_185050_wmqk.t1	126.071	113.294	137.139	115.383	104.846	112.916	193.544	138.197	189.883	AT4G12590.1
Bv7_171460_mico.t1	not assigned.not annotated	no hits & (original description: none)	Not assigned not annotated	Not assigned not annotated	#N/A	-0.350596	5.87733	0.180544		Bv7_171460_mico.t1	-0.0731263	5.87733	0.788127		Bv7_171460_mico.t1	0.277487	5.87733	0.296812	Bv7_171460_mico.t1	73.6685	67.2937	74.4312	66.9301	65.3497	73.0335	78.7413	65.2226	59.4415	#N/A
Bv4_090160_esjg.t1	Cell cycle organisation.mitosis and meiosis.meiotic recombination.meiotic double strand break initiation.meiotic topoisomerase-VI complex.component a/SPO11	component a (SPO11) of meiotic topoisomerase-VI complex (original description: none)	Cell cycle organisation	Cell cycle organisation	#N/A	0.229025	2.54211	1		Bv4_090160_esjg.t1	0.292627	2.54211	1		Bv4_090160_esjg.t1	0.0619452	2.54211	1	Bv4_090160_esjg.t1	1.96803	2.03633	2.7053	1.66603	2.05465	1.80792	1.7575	2.02503	4.47054	#N/A
Bv9_211880_gxgz.t1	Vesicle trafficking.endomembrane trafficking.ESCRT (Endosomal Sorting Complex Required for Transport) complexes.ESCRT-III complex.component VPS32/SNF7	component VPS32/SNF7 of ESCRT-III complex (original description: none)	Vesicle trafficking	Vesicle trafficking	AT2G19830.2	-0.0248361	6.81706	0.925326		Bv9_211880_gxgz.t1	-0.671004	6.81706	0.000563376		Bv9_211880_gxgz.t1	-0.646099	6.81706	0.00116632	Bv9_211880_gxgz.t1	160.301	188.013	191.929	93.4655	86.9864	91.0929	140.806	96.9843	98.8187	AT2G19830.2
Bv8_202000_xkuw.t1	not assigned.not annotated	no hits & (original description: none)	Not assigned not annotated	Not assigned not annotated	#N/A	0.378739	5.44362	0.654571		Bv8_202000_xkuw.t1	-0.538496	5.44362	0.305128		Bv8_202000_xkuw.t1	-0.916425	5.44362	0.0919785	Bv8_202000_xkuw.t1	14.0794	6.65208	12.7874	2.66643	3.53828	7.58919	13.3979	6.16271	3.25707	#N/A
Bv3_062710_wdck.t1	RNA biosynthesis.DNA-dependent RNA polymerase (Pol) complexes.Pol I-V shared regulatory components.subunit 5	subunit 5 of RNA polymerase (original description: none)	RNA biosynthesis	RNA biosynthesis	#N/A	-0.592077	6.18479	0.000664723		Bv3_062710_wdck.t1	0.177734	6.18479	0.341825		Bv3_062710_wdck.t1	0.769774	6.18479	1.25236e-05	Bv3_062710_wdck.t1	54.4734	62.6815	57.3571	89.013	75.0862	70.5638	54.1841	63.9024	78.0356	#N/A
Bv9_209140_owmk.t1	not assigned.annotated	Chaperone protein dnaJ C76, chloroplastic OS=Arabidopsis thaliana (sp|q9fmx6|djc76_arath : 108.0)	Not assigned	Not assigned	#N/A	0.0581051	8.34866	0.857336		Bv9_209140_owmk.t1	0.731516	8.34866	0.0226101		Bv9_209140_owmk.t1	0.673387	8.34866	0.0361323	Bv9_209140_owmk.t1	346.225	372.504	322.747	520.947	443.452	348.668	592.027	517.029	606.03	#N/A
Bv9_221530_gqnm.t1	not assigned.not annotated	no hits & (original description: none)	Not assigned not annotated	Not assigned not annotated	#N/A	0.871429	6.03734	0.000216188		Bv9_221530_gqnm.t1	1.75553	6.03734	8.18132e-13		Bv9_221530_gqnm.t1	0.883779	6.03734	0.000570252	Bv9_221530_gqnm.t1	39.1954	46.5059	52.3867	69.4304	62.4374	68.8884	118.002	243.132	106.843	#N/A
Bv9_221460_zwrp.t1	not assigned.annotated	Nicotinamidase 1 OS=Arabidopsis thaliana (sp|q8s8f9|nic1_arath : 318.0)	Not assigned	Not assigned	#N/A	1.97813	6.79597	9.11376e-06		Bv9_221460_zwrp.t1	-1.05021	6.79597	0.0105686		Bv9_221460_zwrp.t1	-3.02826	6.79597	2.74046e-11	Bv9_221460_zwrp.t1	93.0664	371.477	246.507	31.7883	19.6582	17.2433	122.74	59.7125	155.485	#N/A
Bv1_004110_eiyp.t1	Protein biosynthesis.organelle machinery.plastidial ribosome.large ribosomal subunit proteome.component psRPL5	component psRPL5 of large ribosomal subunit proteome (original description: none)	Protein biosynthesis	Protein biosynthesis	#N/A	-1.40896	8.5718	1.84389e-08		Bv1_004110_eiyp.t1	-0.0614746	8.5718	0.809095		Bv1_004110_eiyp.t1	1.34749	8.5718	6.88369e-08	Bv1_004110_eiyp.t1	311.916	330.408	293.771	740.451	591.074	549.933	367.457	311.382	214.195	#N/A
Bv8_194430_ppia.t1	Nutrient uptake.phosphorus assimilation.phosphate signalling.regulatory protein (SPX)	phosphate signalling regulatory protein (SPX) (original description: none)	Nutrient uptake	Nutrient uptake	#N/A	-1.81843	6.23069	0.000547674		Bv8_194430_ppia.t1	0.246461	6.23069	0.648877		Bv8_194430_ppia.t1	2.06485	6.23069	0.000105555	Bv8_194430_ppia.t1	60.9539	87.9925	64.2661	166.649	172.278	357.139	84.7982	55.4398	109.498	#N/A
Bv2_035030_ntud.t1	Protein homeostasis.ubiquitin-proteasome system.ubiquitin-fold protein conjugation.SUMO conjugation (sumoylation).SUMO activating E1 heterodimer.small component SAE1	small component SAE1 of SUMO activating E1 complex (original description: none)	Protein homeostasis	Protein homeostasis	#N/A	0.638793	6.08486	0.00138548		Bv2_035030_ntud.t1	-0.0812681	6.08486	0.649416		Bv2_035030_ntud.t1	-0.720051	6.08486	0.00027675	Bv2_035030_ntud.t1	80.8953	84.5629	79.9012	36.8404	41.2041	39.0388	88.9477	71.4388	70.0005	#N/A
Bv1_001680_jtza.t1	Nucleotide metabolism.purines.phosphotransfers.adenylate kinase	adenylate kinase (original description: none)	Nucleotide metabolism	Nucleotide metabolism	#N/A	1.79421	10.2125	8.33627e-21		Bv1_001680_jtza.t1	4.66243	10.2125	1.6747e-95		Bv1_001680_jtza.t1	2.86795	10.2125	2.98932e-40	Bv1_001680_jtza.t1	81.2611	67.4508	78.3079	515.451	413.657	381.309	2218.51	1960.2	1548.98	#N/A
Bv_003760_dhde.t1	not assigned.annotated	Phytanoyl-CoA dioxygenase OS=Arabidopsis thaliana (sp|q9zvf6|pahx_arath : 440.0)	Not assigned	Not assigned	#N/A	-0.650907	5.62507	0.000262417		Bv_003760_dhde.t1	-0.128275	5.62507	0.521849		Bv_003760_dhde.t1	0.522674	5.62507	0.00260991	Bv_003760_dhde.t1	48.354	58.2067	50.8812	68.2426	56.2743	53.7644	45.2383	51.4548	46.4715	#N/A
Bv7_168330_mcdr.t1	Solute transport.primary active transport.V-type ATPase complex.peripheral V1 subcomplex.subunit D	subunit D of V-type ATPase peripheral V1 subcomplex (original description: none)	Solute transport	Solute transport	#N/A	-0.132607	8.31107	0.43796		Bv7_168330_mcdr.t1	0.631255	8.31107	0.000265461		Bv7_168330_mcdr.t1	0.763825	8.31107	1.18301e-05	Bv7_168330_mcdr.t1	209.719	170.01	208.442	265.576	263.263	257.213	287.732	280.267	335.837	#N/A
Bv4_086430_omny.t1	Photosynthesis.photophosphorylation.photosystem II.assembly and maintenance.assembly factor (HCF243)	HCF243 protein involved in PS-II assembly (original description: none)	Photosynthesis	Photophosphorylation	#N/A	-0.359384	4.67745	0.299271		Bv4_086430_omny.t1	0.0672907	4.67745	0.934886		Bv4_086430_omny.t1	0.426626	4.67745	0.225052	Bv4_086430_omny.t1	20.8944	14.413	15.8669	16.0597	19.6854	18.4724	23.9596	20.2487	9.17526	#N/A
Bv5_121940_ftgm.t1	not assigned.annotated	Beta-carotene isomerase D27, chloroplastic OS=Arabidopsis thaliana (sp|q7xa78|d27_arath : 120.0)	Not assigned	Not assigned	#N/A	-0.39038	5.82552	0.180245		Bv5_121940_ftgm.t1	-0.992192	5.82552	0.00010064		Bv5_121940_ftgm.t1	-0.601471	5.82552	0.0186771	Bv5_121940_ftgm.t1	67.0949	61.1955	57.1265	32.9103	31.7372	31.4412	33.6059	18.976	39.5797	#N/A
Bv9_211320_fwjf.t1	Lipid metabolism.glycerolipid biosynthesis.phosphatidylcholine.choline homeostasis.phosphocholine phosphatase	phosphocholine phosphatase (original description: none)	Lipid metabolism	Lipid metabolism	#N/A	-2.96267	5.97259	2.2337e-05		Bv9_211320_fwjf.t1	1.9071	5.97259	0.00800328		Bv9_211320_fwjf.t1	4.86829	5.97259	4.38255e-10	Bv9_211320_fwjf.t1	9.16508	15.0081	6.09685	130.093	204.711	361.717	50.7036	28.0227	34.7659	#N/A
Bv9_217620_umey.t1	Protein translocation.peroxisome.PEX19 insertion system.component Pex19	component Pex19 of PEX19 insertion system (original description: none)	Protein translocation	Protein translocation	#N/A	0.682844	6.42321	0.000910761		Bv9_217620_umey.t1	0.600776	6.42321	0.00252636		Bv9_217620_umey.t1	-0.0821383	6.42321	0.719174	Bv9_217620_umey.t1	91.674	102.498	117.059	73.8177	70.9808	86.213	170.156	158.263	140.874	#N/A
Bv_007420_yjcd.t1	RNA biosynthesis.RNA polymerase II-dependent transcription.SAGA transcription co-activator complex.HAT histone acetyltransferase module.component SGF29	component SGF29 of SAGA transcription co-activator complex (original description: none)	RNA biosynthesis	RNA biosynthesis	#N/A	-1.24486	5.89756	2.45612e-12		Bv_007420_yjcd.t1	-1.1131	5.89756	1.20697e-10		Bv_007420_yjcd.t1	0.132049	5.89756	0.420319	Bv_007420_yjcd.t1	88.4396	86.1142	80.232	74.8111	78.5583	66.4953	33.4134	43.4433	40.0386	#N/A
Bv1_001520_jzpq.t1	not assigned.annotated	Transmembrane 9 superfamily member 1 OS=Arabidopsis thaliana (sp|q940g0|tmn1_arath : 898.0)	Not assigned	Not assigned	#N/A	-0.389551	4.96973	0.340115		Bv1_001520_jzpq.t1	-1.48113	4.96973	4.07528e-07		Bv1_001520_jzpq.t1	-1.09035	4.96973	0.000249024	Bv1_001520_jzpq.t1	33.3077	23.1641	36.0716	10.3079	11.6147	12.1133	8.8469	9.6617	14.1947	#N/A
Bv9_219830_fpyw.t1	Enzyme classification.EC_3 hydrolases.EC_3.2 glycosylase	Probable polygalacturonase At1g80170 OS=Arabidopsis thaliana (sp|q94aj5|pglr5_arath : 468.0) & Enzyme classification.EC_3 hydrolases.EC_3.2 glycosylase(50.3.2 : 218.0) (original description: none)	Enzyme classification	Enzyme classification	#N/A	-1.49187	2.75838	0.0161373		Bv9_219830_fpyw.t1	-0.104494	2.75838	1		Bv9_219830_fpyw.t1	1.38808	2.75838	0.0314996	Bv9_219830_fpyw.t1	3.96508	1.36756	2.88888	6.59746	5.51679	5.36223	2.73206	3.07949	1.76411	#N/A
Bv1_000850_yodk.t1	Cell cycle organisation.organellar DNA replication.RNA primer removal.plastidial exonuclease	plastidial exonuclease (original description: none)	Cell cycle organisation	Cell cycle organisation	#N/A	1.18486	4.71185	4.35264e-05		Bv1_000850_yodk.t1	-0.588301	4.71185	0.00477781		Bv1_000850_yodk.t1	-1.77298	4.71185	1.5537e-11	Bv1_000850_yodk.t1	49.3592	53.4889	48.6149	12.9852	11.1996	10.4775	25.2393	31.3033	43.4131	#N/A
Bv2_045240_joja.t1	Solute transport.carrier-mediated transport.DMT superfamily.NST-TPT group.nucleotide sugar transporter (UTR7)	nucleotide sugar transporter (UTR7) (original description: none)	Solute transport	Solute transport	#N/A	0.243927	5.71897	0.174933		Bv2_045240_joja.t1	-0.305478	5.71897	0.0585269		Bv2_045240_joja.t1	-0.549353	5.71897	0.00149332	Bv2_045240_joja.t1	88.7292	90.7096	94.7273	53.6048	46.6007	47.2059	66.0058	70.0471	84.2391	#N/A
Bv3_056830_trnf.t3	not assigned.annotated	Actin-related protein 9 OS=Arabidopsis thaliana (sp|q9lsw2|arp9_arath : 698.0)	Not assigned	Not assigned	#N/A	-0.0794694	5.76299	0.664661		Bv3_056830_trnf.t3	0.750276	5.76299	2.49994e-05		Bv3_056830_trnf.t3	0.829555	5.76299	4.91652e-06	Bv3_056830_trnf.t3	45.8801	42.625	44.6038	59.6633	63.4263	63.3273	64.8608	74.1708	83.7018	#N/A
Bv9_204030_sqnz.t1	Protein translocation.peroxisome.importomer translocation system.cargo-receptor system.component Pex7	component Pex7 of cargo-receptor system (original description: none)	Protein translocation	Protein translocation	#N/A	-0.0216287	4.95987	1		Bv9_204030_sqnz.t1	1.24242	4.95987	6.57554e-07		Bv9_204030_sqnz.t1	1.26331	4.95987	1.2093e-06	Bv9_204030_sqnz.t1	14.8843	15.9868	18.0237	30.1692	32.9785	29.7082	28.2678	47.1607	40.105	#N/A
Bv5_120410_tica.t1	Protein homeostasis.ubiquitin-proteasome system.26S proteasome.19S regulatory particle.ATPase components.regulatory component RPT5	regulatory component RPT5 of 26S proteasome (original description: none)	Protein homeostasis	Protein homeostasis	#N/A	0.109085	7.64598	0.492077		Bv5_120410_tica.t1	0.153517	7.64598	0.331961		Bv5_120410_tica.t1	0.0444212	7.64598	0.794246	Bv5_120410_tica.t1	213.847	196.683	209.172	183.355	163.449	156.709	239.016	230.009	215.995	#N/A
Bv9_205130_yfap.t1	Cellular respiration.tricarboxylic acid cycle.succinate dehydrogenase complex.components.iron-sulphur component SDH2	iron-sulphur component SDH2 of succinate dehydrogenase complex (original description: none)	Cellular respiration	Cellular respiration	AT5G40650.1	-0.336234	6.96647	0.0559581		Bv9_205130_yfap.t1	0.135815	6.96647	0.45795		Bv9_205130_yfap.t1	0.472035	6.96647	0.00786705	Bv9_205130_yfap.t1	127.059	126.074	135.259	134.116	161.764	128.139	138.743	159.642	126.34	AT5G40650.1
Bv5_101260_mcuq.t1	Protein modification.phosphorylation.TKL protein kinase superfamily.RLCK-VIII receptor-like protein kinase families.receptor-like protein kinase (RLCK-VIII)	receptor-like protein kinase (RLCK-VIII) (original description: none)	Protein modification	Protein modification	AT3G62220.3	0.254774	5.43572	0.34281		Bv5_101260_mcuq.t1	-0.213411	5.43572	0.398216		Bv5_101260_mcuq.t1	-0.468129	5.43572	0.0750767	Bv5_101260_mcuq.t1	53.6521	53.6713	60.2467	36.5154	30.7887	28.0651	55.6279	55.5826	32.6539	AT3G62220.3
Bv6_136570_ussu.t2	Solute transport.carrier-mediated transport.DMT superfamily.nucleobase cation transporter (UPS)	nucleobase cation transporter (UPS) (original description: none)	Solute transport	Solute transport	#N/A	-0.596192	4.174	0.327855		Bv6_136570_ussu.t2	-1.51306	4.174	0.000408859		Bv6_136570_ussu.t2	-0.914305	4.174	0.032067	Bv6_136570_ussu.t2	11.8306	19.3976	14.446	7.79364	8.06688	3.07542	4.43844	8.25871	2.97759	#N/A
Bv9_222420_whfm.t1	not assigned.annotated	Proline iminopeptidase OS=Arabidopsis thaliana (sp|p93732|pip_arath : 557.0)	Not assigned	Not assigned	#N/A	0.551844	6.23164	0.00414177		Bv9_222420_whfm.t1	0.233575	6.23164	0.202637		Bv9_222420_whfm.t1	-0.318307	6.23164	0.109471	Bv9_222420_whfm.t1	87.58	86.2514	90.5416	57.9039	52.8079	56.115	105.732	110.647	92.8173	#N/A
Bv2_035400_pdae.t1	RNA biosynthesis.RNA polymerase II-dependent transcription.transcription initiation.TATA box-binding protein (TBP) regulation.NC2 regulator heterodimer.component beta	component beta of TATA box-binding protein NC2 regulator complex (original description: none)	RNA biosynthesis	RNA biosynthesis	#N/A	0.635325	6.02467	0.00093004		Bv2_035400_pdae.t1	0.0513229	6.02467	0.78083		Bv2_035400_pdae.t1	-0.584013	6.02467	0.002372	Bv2_035400_pdae.t1	94.3655	104.828	94.9364	63.965	50.0806	40.6075	107.968	109.075	86.1508	#N/A
Bv2_023640_yzom.t1	Lipid metabolism.fatty acid biosynthesis.fatty acid desaturation.omega-3/omega-6 fatty acid desaturase (FAD2/3/6-8)	omega-3/omega-6 fatty acid desaturase (original description: none)	Lipid metabolism	Lipid metabolism	#N/A	-0.307317	9.17338	0.311542		Bv2_023640_yzom.t1	1.52479	9.17338	1.03833e-06		Bv2_023640_yzom.t1	1.83205	9.17338	5.98004e-09	Bv2_023640_yzom.t1	286.901	154.152	243.235	487.397	658.473	760.736	692.704	548.571	709.461	#N/A
Bv4_074830_kzem.t1	Protein biosynthesis.organelle machinery.translation termination.peptide chain release factor (PrfB)	PrfB-type translation peptide chain release factor (original description: none)	Protein biosynthesis	Protein biosynthesis	#N/A	-0.981355	5.55991	6.67758e-07		Bv4_074830_kzem.t1	0.696131	5.55991	0.00223812		Bv4_074830_kzem.t1	1.67726	5.55991	2.55304e-15	Bv4_074830_kzem.t1	31.8351	38.8138	32.4651	95.8038	82.0291	82.6775	58.5463	68.9393	39.1383	#N/A
Bv5_104310_ixam.t1	not assigned.annotated	Soluble inorganic pyrophosphatase 1 OS=Arabidopsis thaliana (sp|q93v56|ipyr1_arath : 357.0)	Not assigned	Not assigned	#N/A	0.479934	5.61771	0.323275		Bv5_104310_ixam.t1	-0.0104006	5.61771	1		Bv5_104310_ixam.t1	-0.490337	5.61771	0.306098	Bv5_104310_ixam.t1	34.364	29.0444	37.5554	17.9656	17.0037	21.3917	24.3377	24.3982	50.2816	#N/A
Bv2_028080_gryg.t1	RNA processing.tRNA modification.methylation.tRNA guanosine-methyltransferase (TRM1)	tRNA guanosine-methyltransferase (TRM1) (original description: none)	RNA processing	RNA processing	#N/A	-0.328061	5.32381	0.098685		Bv2_028080_gryg.t1	0.119221	5.32381	0.605115		Bv2_028080_gryg.t1	0.44724	5.32381	0.0276842	Bv2_028080_gryg.t1	31.8684	35.0406	41.3472	39.6301	40.1567	36.5335	39.3316	37.1594	40.4038	#N/A
Bv1_021850_tdax.t1	RNA biosynthesis.transcriptional regulation.transcription factor (bHLH)	transcription factor (bHLH) (original description: none)	RNA biosynthesis	RNA biosynthesis	#N/A	-2.91348	4.27217	1.84534e-06		Bv1_021850_tdax.t1	0.0540213	4.27217	1		Bv1_021850_tdax.t1	2.9674	4.27217	1.84534e-06	Bv1_021850_tdax.t1	3.76667	0.354308	1.63724	17.4825	11.0222	9.31324	3.83826	2.12131	0	#N/A
Bv2_040760_iets.t1	Protein modification.hydroxylation.prolyl hydroxylase	prolyl hydroxylase (original description: none)	Protein modification	Protein modification	AT3G28480.1	0.684613	5.25249	0.0230737		Bv2_040760_iets.t1	0.307038	5.25249	0.294675		Bv2_040760_iets.t1	-0.377718	5.25249	0.255316	Bv2_040760_iets.t1	32.4434	21.1233	36.6947	18.8046	16.8025	18.985	30.5744	33.9002	46.4136	AT3G28480.1
Bv4_091980_wamu.t1	Protein homeostasis.ubiquitin-proteasome system.ubiquitin-fold protein conjugation.ubiquitin conjugation (ubiquitylation).ubiquitin-fold protein (UBQ)	ubiquitin-fold protein (UBQ) (original description: none)	Protein homeostasis	Protein homeostasis	AT5G20620.1	0.679618	11.0421	0.000707898		Bv4_091980_wamu.t1	-1.64142	11.0421	3.44032e-16		Bv4_091980_wamu.t1	-2.32103	11.0421	2.67303e-29	Bv4_091980_wamu.t1	3182.29	2805.24	3185.55	479.8	437.179	525.242	1140.24	937.057	843.439	AT5G20620.1
Bv2_027520_fnjk.t1	Protein homeostasis.proteolysis.serine-type peptidase activities.chloroplast Clp-type protease complex.proteolytic core component ClpP1|3-6	proteolytic core component ClpP1/3-6 of chloroplast Clp-type protease complex (original description: none)	Protein homeostasis	Protein homeostasis	#N/A	-0.411028	7.79737	0.0190347		Bv2_027520_fnjk.t1	0.73886	7.79737	3.88933e-05		Bv2_027520_fnjk.t1	1.14985	7.79737	1.73967e-10	Bv2_027520_fnjk.t1	216.164	224.698	176.975	423.458	328.684	330.114	392.328	349.284	284.23	#N/A
Bv9_221480_yrwt.t1	Protein homeostasis.proteolysis.metallopeptidase activities.aminopeptidase activities.M20-class IAA-amino acid hydrolase	M20 IAA-amino acid hydrolase (original description: none)	Protein homeostasis	Protein homeostasis	#N/A	0.380332	5.50186	0.146618		Bv9_221480_yrwt.t1	1.11305	5.50186	3.27052e-05		Bv9_221480_yrwt.t1	0.732347	5.50186	0.00997796	Bv9_221480_yrwt.t1	30.3202	28.0667	33.6068	43.2794	40.4019	36.9153	82.3588	60.5434	55.1698	#N/A
Bv6_128980_ffpe.t1	not assigned.annotated	Putative glucose-6-phosphate 1-epimerase OS=Cenchrus ciliaris (sp|q40784|aapc_cenci : 144.0)	Not assigned	Not assigned	#N/A	-2.15275	8.0246	1.45051e-11		Bv6_128980_ffpe.t1	-1.8252	8.0246	7.65727e-09		Bv6_128980_ffpe.t1	0.327676	8.0246	0.278869	Bv6_128980_ffpe.t1	464.882	438.155	462.531	382.924	388.724	569.82	147.221	91.1705	142.439	#N/A
Bv8_185070_gfyp.t1	Multi-process regulation.Rop-GTPase regulatory system.guanine nucleotide dissociation inhibitor (RopGDI)	guanine nucleotide dissociation inhibitor (RopGDI) (original description: none)	Multi-process regulation	Multi-process regulation	#N/A	-0.373292	5.46667	0.802479		Bv8_185070_gfyp.t1	-6.39978	5.46667	1.81743e-44		Bv8_185070_gfyp.t1	-6.01796	5.46667	9.00517e-40	Bv8_185070_gfyp.t1	201.203	198.22	216.579	2.39164	2.04197	2.72237	1.68675	2.47163	2.72286	#N/A
Bv4_075820_mkux.t1	Cytoskeleton organisation.microfilament network.actin polymerisation.actin capping protein heterodimer.component alpha	component alpha of actin capping protein heterodimer (original description: none)	Cytoskeleton organisation	Cytoskeleton organisation	#N/A	0.876353	4.95709	7.17065e-05		Bv4_075820_mkux.t1	1.98622	4.95709	9.29027e-17		Bv4_075820_mkux.t1	1.10906	4.95709	5.95918e-05	Bv4_075820_mkux.t1	17.0545	20.9042	20.7412	33.2386	31.3768	35.3964	86.7226	79.0526	66.5446	#N/A
Bv5_116210_auzg.t1	Cell cycle organisation.cell cycle control.regulation.transcription factor (DEL)	DEL cell cycle interphase transcription factor (original description: none)	Cell cycle organisation	Cell cycle organisation	#N/A	1.31827	3.52726	3.61483e-06		Bv5_116210_auzg.t1	2.56089	3.52726	3.01036e-15		Bv5_116210_auzg.t1	1.23973	3.52726	0.00390366	Bv5_116210_auzg.t1	5.17198	4.75686	7.89948	9.21819	12.1009	12.2678	39.677	31.148	35.5296	#N/A
Bv3_051540_ecuw.t1	not assigned.annotated	Thylakoid lumenal 17.4 kDa protein, chloroplastic OS=Arabidopsis thaliana (sp|p81760|tl17_arath : 293.0)	Not assigned	Not assigned	#N/A	-0.991719	8.0648	0.000910163		Bv3_051540_ecuw.t1	0.231079	8.0648	0.445015		Bv3_051540_ecuw.t1	1.22277	8.0648	4.71895e-05	Bv3_051540_ecuw.t1	98.4686	124.957	138.104	234.984	196.077	233.15	140.714	99.1064	179.409	#N/A
Bv7_164730_jaer.t1	not assigned.annotated	Probable E3 ubiquitin-protein ligase BAH1-like 1 OS=Oryza sativa subsp. indica (sp|b8b5u8|bahl2_orysi : 458.0)	Not assigned	Not assigned	#N/A	1.31926	4.65521	0.00093694		Bv7_164730_jaer.t1	-0.716804	4.65521	0.0114681		Bv7_164730_jaer.t1	-2.03569	4.65521	1.54986e-08	Bv7_164730_jaer.t1	32.7458	31.4433	31.072	8.24252	5.0949	4.71344	19.1855	22.3017	16.0123	#N/A
Bv5_116020_qocu.t1	Protein homeostasis.ubiquitin-proteasome system.ubiquitin-fold protein conjugation.ubiquitin conjugation (ubiquitylation).ubiquitin-ligase E3 activities.RING-domain E3 ligase activities.RING-C2-class E3 ligase	RING-C2-class E3 ligase (original description: none)	Protein homeostasis	Protein homeostasis	#N/A	-0.0951728	5.72219	0.590237		Bv5_116020_qocu.t1	0.131788	5.72219	0.431342		Bv5_116020_qocu.t1	0.226934	5.72219	0.181568	Bv5_116020_qocu.t1	57.9089	72.9794	69.6245	63.4147	65.9249	55.4813	69.2661	78.4994	70.6701	#N/A
Bv6_150410_uygz.t1	not assigned.not annotated	no hits & (original description: none)	Not assigned not annotated	Not assigned not annotated	#N/A	-0.449579	5.30081	0.0953366		Bv6_150410_uygz.t1	0.586815	5.30081	0.0432456		Bv6_150410_uygz.t1	1.03609	5.30081	0.000318689	Bv6_150410_uygz.t1	34.084	15.1306	17.9789	27.2593	38.8594	42.412	46.1132	25.0059	29.2268	#N/A
Bv7_163000_jpiu.t1	not assigned.not annotated	no hits & (original description: none)	Not assigned not annotated	Not assigned not annotated	#N/A	-0.969716	5.68729	0.000225123		Bv7_163000_jpiu.t1	-0.173335	5.68729	0.52553		Bv7_163000_jpiu.t1	0.796418	5.68729	0.00227549	Bv7_163000_jpiu.t1	73.8915	85.7098	86.0336	88.5199	92.4431	152.97	62.598	78.8164	75.1238	#N/A
Bv3_059260_jpdh.t2	not assigned.not annotated	no hits & (original description: none)	Not assigned not annotated	Not assigned not annotated	#N/A	-0.490657	6.11676	0.00584897		Bv3_059260_jpdh.t2	0.0259922	6.11676	0.914947		Bv3_059260_jpdh.t2	0.516646	6.11676	0.00370647	Bv3_059260_jpdh.t2	72.7211	77.8993	74.1638	85.4803	79.1945	88.4955	75.2015	78.326	73.9705	#N/A
Bv2_041180_yrtn.t1	Amino acid metabolism.biosynthesis.aspartate family.aspartate-derived amino acids.lysine.diaminopimelate epimerase	diaminopimelate epimerase (original description: none)	Amino acid metabolism	Amino acid metabolism	#N/A	0.203821	7.35227	0.313656		Bv2_041180_yrtn.t1	0.297228	7.35227	0.136549		Bv2_041180_yrtn.t1	0.0933825	7.35227	0.65887	Bv2_041180_yrtn.t1	159.339	147.807	185.622	127.392	135.624	149.876	213.771	167.46	218.77	#N/A
Bv2_033010_pnos.t1	Photosynthesis.photophosphorylation.photosystem I.LHC-I complex.component LHCa2	component LHCa2 of LHC-I complex (original description: none)	Photosynthesis	Photophosphorylation	#N/A	-0.455893	12.4824	0.125777		Bv2_033010_pnos.t1	0.0764902	12.4824	0.79708		Bv2_033010_pnos.t1	0.532383	12.4824	0.0740177	Bv2_033010_pnos.t1	5361.81	6143.3	6232.81	7316.07	6836.06	6070.77	7423.27	6179.85	4993.23	#N/A
Bv6_155750_npsu.t1	not assigned.not annotated	no hits & (original description: none)	Not assigned not annotated	Not assigned not annotated	#N/A	0.142235	7.39813	0.538603		Bv6_155750_npsu.t1	1.24162	7.39813	1.36673e-07		Bv6_155750_npsu.t1	1.09927	7.39813	3.77355e-06	Bv6_155750_npsu.t1	116.139	75.0161	114.592	179.265	177.55	159.37	265.267	239.275	214.397	#N/A
Bv4_097450_tnkp.t1	Protein biosynthesis.ribosome biogenesis.small ribosomal subunit (SSU).SSU proteome.component RPS17	component RPS17 of SSU proteome (original description: none)	Protein biosynthesis	Protein biosynthesis	#N/A	-1.31617	9.46641	8.10546e-11		Bv4_097450_tnkp.t1	0.0586481	9.46641	0.773924		Bv4_097450_tnkp.t1	1.37482	9.46641	1.21102e-11	Bv4_097450_tnkp.t1	485.632	502.681	585.568	881.668	1120.03	1196.73	558.57	469.315	596.108	#N/A
Bv1_008070_aack.t1	not assigned.annotated	GEM-like protein 1 OS=Arabidopsis thaliana (sp|q9se96|geml1_arath : 332.0)	Not assigned	Not assigned	#N/A	0.264514	7.00471	0.227287		Bv1_008070_aack.t1	0.0269968	7.00471	0.907474		Bv1_008070_aack.t1	-0.23752	7.00471	0.283144	Bv1_008070_aack.t1	181.652	171.689	168.344	142.924	118.582	88.1392	139.425	211.264	178.671	#N/A
Bv4_086760_aukk.t1	not assigned.not annotated	no hits & (original description: none)	Not assigned not annotated	Not assigned not annotated	#N/A	-0.50514	4.11691	0.0510443		Bv4_086760_aukk.t1	-0.145892	4.11691	0.669866		Bv4_086760_aukk.t1	0.35935	4.11691	0.158595	Bv4_086760_aukk.t1	24.7157	29.3089	17.5933	23.8078	22.7055	25.9101	20.9698	17.8623	25.4706	#N/A
Bv2_046190_dhgc.t1	Vesicle trafficking.SNARE target membrane recognition and fusion complexes.Qc-type SNARE components.SYP6-group component	SYP6 group Qc-type SNARE protein (original description: none)	Vesicle trafficking	Vesicle trafficking	#N/A	0.529515	5.68161	0.00150068		Bv2_046190_dhgc.t1	0.824768	5.68161	3.8028e-07		Bv2_046190_dhgc.t1	0.295062	5.68161	0.124797	Bv2_046190_dhgc.t1	51.4157	47.9957	46.3879	51.9396	47.061	41.943	93.2052	88.4012	75.4061	#N/A
Bv2_036450_ykuk.t1	not assigned.not annotated	no hits & (original description: none)	Not assigned not annotated	Not assigned not annotated	#N/A	-0.705582	4.43441	0.00132837		Bv2_036450_ykuk.t1	-1.1222	4.43441	1.27681e-08		Bv2_036450_ykuk.t1	-0.416229	4.43441	0.0292576	Bv2_036450_ykuk.t1	66.5604	66.6016	61.2529	45.7449	35.8549	33.0768	23.6832	40.7288	24.2294	#N/A
Bv6_151310_dsnf.t1	Amino acid metabolism.degradation.arginine.urease	urease (original description: none)	Amino acid metabolism	Amino acid metabolism	AT1G67550.1	-0.997451	5.22881	7.46421e-06		Bv6_151310_dsnf.t1	-1.26118	5.22881	1.4987e-10		Bv6_151310_dsnf.t1	-0.263211	5.22881	0.147176	Bv6_151310_dsnf.t1	53.939	60.2679	59.9716	41.2663	40.1321	32.8122	27.777	22.7933	21.4414	AT1G67550.1
Bv7_172190_rxmz.t1	not assigned.not annotated	no hits & (original description: none)	Not assigned not annotated	Not assigned not annotated	#N/A	-0.266471	6.99281	0.123814		Bv7_172190_rxmz.t1	0.626359	6.99281	0.000407539		Bv7_172190_rxmz.t1	0.892772	6.99281	4.81452e-07	Bv7_172190_rxmz.t1	121.731	133.123	121.927	173.838	190.383	186.073	208.308	177.311	191.903	#N/A
Bv5_119120_hewa.t1	Protein biosynthesis.ribosome biogenesis.large ribosomal subunit (LSU).LSU proteome.component RPL5	component RPL5 of LSU proteome component (original description: none)	Protein biosynthesis	Protein biosynthesis	#N/A	-1.07953	9.74062	7.45761e-06		Bv5_119120_hewa.t1	0.582416	9.74062	0.0160634		Bv5_119120_hewa.t1	1.66193	9.74062	1.13505e-11	Bv5_119120_hewa.t1	336.806	353.629	407.656	683.887	933.948	1099.89	535.046	492.755	602.161	#N/A
Bv1_014250_ezhk.t1	not assigned.not annotated	no hits & (original description: none)	Not assigned not annotated	Not assigned not annotated	#N/A	0.322749	8.0204	0.0437018		Bv1_014250_ezhk.t1	0.733777	8.0204	4.6576e-06		Bv1_014250_ezhk.t1	0.411001	8.0204	0.0118121	Bv1_014250_ezhk.t1	310.351	298.148	334.089	364.822	311.753	311.122	591.628	502.643	463.121	#N/A
Bv_010090_euny.t1	not assigned.annotated	NADH-ubiquinone oxidoreductase chain 2 OS=Beta vulgaris (sp|p15688|nu2m_betvu : 507.0)	Not assigned	Not assigned	AT2G07689.1	-1.82683	2.62085	0.0393494		Bv_010090_euny.t1	-1.98558	2.62085	0.0219602		Bv_010090_euny.t1	-0.144247	2.62085	1	Bv_010090_euny.t1	4.73745	3.30591	4.68828	2.1027	3.09249	3.84205	1.33266	0.801139	0.78228	AT2G07689.1
Bv_010990_ngir.t1	not assigned.not annotated	no hits & (original description: none)	Not assigned not annotated	Not assigned not annotated	ATMG00990.1	-0.829709	4.59032	0.0431745		Bv_010990_ngir.t1	-0.238307	4.59032	0.604798		Bv_010990_ngir.t1	0.591614	4.59032	0.163053	Bv_010990_ngir.t1	20.3728	16.3954	21.6464	15.027	17.6718	36.2455	16.6265	10.8036	21.5291	ATMG00990.1
Bv_010360_nhmu.t1	Cellular respiration.oxidative phosphorylation.cytochrome c oxidase complex.core components.component COX2	component COX2 of cytochrome c oxidase complex (original description: none)	Cellular respiration	Cellular respiration	ATMG00160.1	1.80976	4.16574	0.000293942		Bv_010360_nhmu.t1	-0.555323	4.16574	0.112608		Bv_010360_nhmu.t1	-2.36476	4.16574	1.502e-07	Bv_010360_nhmu.t1	22.6732	17.9717	26.9527	2.07128	4.10534	3.88237	15.5031	13.9797	16.0906	ATMG00160.1
Bv6_150780_jxim.t1	not assigned.annotated	Pentatricopeptide repeat-containing protein DOT4, chloroplastic OS=Arabidopsis thaliana (sp|q9sn39|pp320_arath : 885.0)	Not assigned	Not assigned	#N/A	-0.654742	2.63768	0.136035		Bv6_150780_jxim.t1	-0.169051	2.63768	0.781		Bv6_150780_jxim.t1	0.486004	2.63768	0.240105	Bv6_150780_jxim.t1	8.70237	11.4862	6.96909	7.73551	10.3275	12.0117	8.73216	10.5472	4.69079	#N/A
Bv2_023970_urxy.t1	Vesicle trafficking.clathrin coated vesicle (CCV) machinery.clathrin triskelion structure.light chain	light chain of clathrin triskelion (original description: none)	Vesicle trafficking	Vesicle trafficking	#N/A	0.63972	7.40485	0.000352042		Bv2_023970_urxy.t1	-0.153627	7.40485	0.36388		Bv2_023970_urxy.t1	-0.793337	7.40485	7.54199e-06	Bv2_023970_urxy.t1	208.572	196.539	220.057	96.2233	91.6819	95.7867	182.061	171.517	203.981	#N/A
Bv6_129790_utgs.t1	not assigned.not annotated	no hits & (original description: none)	Not assigned not annotated	Not assigned not annotated	#N/A	-0.0865603	5.72981	0.688789		Bv6_129790_utgs.t1	0.0832426	5.72981	0.658376		Bv6_129790_utgs.t1	0.169778	5.72981	0.416145	Bv6_129790_utgs.t1	43.2531	50.5326	45.0262	38.8899	40.9177	43.1343	53.8166	46.3952	45.9626	#N/A
Bv5_103630_njnn.t1	not assigned.not annotated	no hits & (original description: none)	Not assigned not annotated	Not assigned not annotated	#N/A	-0.269955	5.77181	0.166047		Bv5_103630_njnn.t1	0.655166	5.77181	0.00158356		Bv5_103630_njnn.t1	0.924906	5.77181	8.8426e-06	Bv5_103630_njnn.t1	32.9983	33.7951	38.3168	54.0653	57.8899	45.4806	51.1006	55.0983	58.4982	#N/A
Bv3_064380_otmh.t1	not assigned.annotated	Leucine-rich repeat protein 1 OS=Arabidopsis thaliana (sp|q9fpj5|lrr1_arath : 315.0)	Not assigned	Not assigned	#N/A	0.355984	8.50055	0.0793535		Bv3_064380_otmh.t1	0.536574	8.50055	0.00799437		Bv3_064380_otmh.t1	0.180572	8.50055	0.379152	Bv3_064380_otmh.t1	340.45	357.078	372.525	353.661	298.539	303.521	518.289	473.349	547.956	#N/A
Bv4_089810_apcj.t1	Protein biosynthesis.ribosome biogenesis.small ribosomal subunit (SSU).SSU proteome.component RPS8	component RPS8 of SSU proteome (original description: none)	Protein biosynthesis	Protein biosynthesis	#N/A	-1.05649	9.59193	3.33627e-08		Bv4_089810_apcj.t1	0.373989	9.59193	0.0513364		Bv4_089810_apcj.t1	1.43047	9.59193	1.31293e-13	Bv4_089810_apcj.t1	518.017	511.205	614.778	891.529	1233.91	1342.7	768.337	684.867	662.599	#N/A
Bv5_106010_qyia.t1	Solute transport.carrier-mediated transport.solute transporter (MTCC)	solute transporter (MTCC) (original description: none)	Solute transport	Solute transport	#N/A	-1.70087	8.70419	1.60782e-08		Bv5_106010_qyia.t1	-1.31984	8.70419	9.9231e-06		Bv5_106010_qyia.t1	0.381136	8.70419	0.18739	Bv5_106010_qyia.t1	324.972	218.098	361.062	236.847	322.366	362.174	140.015	106.286	112.705	#N/A
Bv3_065800_axsn.t1	not assigned.annotated	High mobility group B protein 15 OS=Arabidopsis thaliana (sp|q9mat6|hmg15_arath : 378.0)	Not assigned	Not assigned	#N/A	-1.58987	4.84527	4.33679e-09		Bv3_065800_axsn.t1	-0.552149	4.84527	0.0893274		Bv3_065800_axsn.t1	1.03826	4.84527	3.14994e-05	Bv3_065800_axsn.t1	16.2191	24.2928	17.1366	28.1736	31.8985	33.4627	12.0314	12.7312	14.1971	#N/A
Bv3_069320_dpqn.t1	not assigned.annotated	DUF21 domain-containing protein At4g14240 OS=Arabidopsis thaliana (sp|q67xq0|y4424_arath : 563.0)	Not assigned	Not assigned	AT4G14230.1	0.542258	6.20536	0.00341194		Bv3_069320_dpqn.t1	0.047564	6.20536	0.798862		Bv3_069320_dpqn.t1	-0.494703	6.20536	0.00824178	Bv3_069320_dpqn.t1	108.313	99.4187	120.389	61.3527	61.6912	60.1195	114.109	114.646	108.271	AT4G14230.1
Bv9_221230_dkzm.t1	Solute transport.channels.MIP family.tonoplast intrinsic protein (TIP)	tonoplast intrinsic protein (TIP) (original description: none)	Solute transport	Solute transport	#N/A	-1.54846	9.09055	0.000591735		Bv9_221230_dkzm.t1	-0.396673	9.09055	0.37635		Bv9_221230_dkzm.t1	1.15185	9.09055	0.00969038	Bv9_221230_dkzm.t1	153.804	118.569	101.271	67.1479	183.883	390.839	110.285	89.3972	82.2308	#N/A
Bv5_099910_warg.t1	Secondary metabolism.terpenoids.methylerythritol phosphate (MEP) pathway.2-C-methyl-D-erythritol 2,4-cyclodiphosphate synthase	2-C-methyl-D-erythritol 2,4-cyclodiphosphate synthase (original description: none)	Secondary metabolism	Secondary metabolism	#N/A	-0.061035	7.58081	0.767306		Bv5_099910_warg.t1	0.682603	7.58081	0.000808625		Bv5_099910_warg.t1	0.743594	7.58081	0.00029224	Bv5_099910_warg.t1	190.634	201.538	143.767	250.941	240.93	215.536	274.551	326.284	256.197	#N/A
Bv6_127260_etpz.t1	Protein homeostasis.ubiquitin-proteasome system.ubiquitin-fold protein conjugation.SUMO conjugation (sumoylation).SUMO conjugation E2 enzyme (SCE1)	SUMO conjugation E2 enzyme (SCE1) (original description: none)	Protein homeostasis	Protein homeostasis	AT3G57870.1	-0.0320258	8.89485	0.856659		Bv6_127260_etpz.t1	0.895548	8.89485	3.45948e-07		Bv6_127260_etpz.t1	0.927551	8.89485	1.45199e-07	Bv6_127260_etpz.t1	396.866	415.14	433.426	697.651	581.32	588.561	797.905	783.919	721.238	AT3G57870.1
Bv2_030020_zwop.t1	Protein modification.phosphorylation.tyrosine protein phosphatase (PTP) superfamily.dual-specificity phosphatase activities.phosphoglucan phosphatase (LSF)	phosphoglucan phosphatase (LSF) (original description: none)	Protein modification	Protein modification	AT3G10940.1	0.111741	5.28158	0.704452		Bv2_030020_zwop.t1	-0.547178	5.28158	0.00732495		Bv2_030020_zwop.t1	-0.658779	5.28158	0.0023066	Bv2_030020_zwop.t1	75.1609	56.8165	70.6126	28.3706	32.8816	39.5071	40.6943	60.4559	36.7872	AT3G10940.1
Bv4_083700_ycew.t1	Protein biosynthesis.ribosome biogenesis.small ribosomal subunit (SSU).SSU proteome.component RPS3a	component RPS3a of SSU proteome (original description: none)	Protein biosynthesis	Protein biosynthesis	#N/A	-0.472454	9.81001	0.0147914		Bv4_083700_ycew.t1	0.67044	9.81001	0.000585529		Bv4_083700_ycew.t1	1.14288	9.81001	5.6803e-09	Bv4_083700_ycew.t1	828.12	863.194	937.088	1282.31	1523.86	1741.74	1361.25	1234.25	1550.12	#N/A
Bv9_203760_kqcr.t1	Carbohydrate metabolism.starch metabolism.degradation.hydrolysis and phosphorolysis.amylase activities.beta amylase	beta amylase (original description: none)	Carbohydrate metabolism	Carbohydrate metabolism	#N/A	-1.09748	7.62729	0.229658		Bv9_203760_kqcr.t1	1.78265	7.62729	0.0585208		Bv9_203760_kqcr.t1	2.87958	7.62729	0.00306852	Bv9_203760_kqcr.t1	48.6684	5.85551	26.322	29.3401	222.783	210.713	106.067	60.6102	108.834	#N/A
Bv2_034430_puci.t1	Phytohormone action.cytokinin.biosynthesis.cytokinin phosphoribohydrolase	cytokinin phosphoribohydrolase (original description: none)	Phytohormone action	Phytohormone action	#N/A	-0.653105	5.61767	0.0210848		Bv2_034430_puci.t1	1.13512	5.61767	0.000138174		Bv2_034430_puci.t1	1.78796	5.61767	2.27942e-09	Bv2_034430_puci.t1	38.3578	50.0929	42.2593	99.4021	146.889	109.138	116.209	112.423	58.1747	#N/A
Bv3_048040_tfgs.t1	Protein translocation.nucleus.nucleocytoplasmic transport.importin alpha adaptor proteins	importin alpha adaptor proteins (original description: none)	Protein translocation	Protein translocation	#N/A	0.039542	6.84526	0.856369		Bv3_048040_tfgs.t1	0.157029	6.84526	0.427467		Bv3_048040_tfgs.t1	0.117462	6.84526	0.5509	Bv3_048040_tfgs.t1	83.1501	92.0309	81.5546	72.1609	76.1017	70.9466	97.6104	93.1176	93.7132	#N/A
Bv_008140_zsip.t1	not assigned.annotated	ACT domain-containing protein ACR12 OS=Arabidopsis thaliana (sp|q9lz23|acr12_arath : 345.0)	Not assigned	Not assigned	#N/A	1.17527	7.37204	3.65338e-10		Bv_008140_zsip.t1	2.1417	7.37204	8.0871e-28		Bv_008140_zsip.t1	0.96627	7.37204	1.62607e-06	Bv_008140_zsip.t1	97.4007	109.442	86.0095	191.041	126.319	134.871	463.644	441.255	381.507	#N/A
Bv_005920_apoc.t1	Protein homeostasis.ubiquitin-proteasome system.ubiquitin-fold protein deconjugation.RUB deconjugation of neddylated cullin.COP9 signalosome complex.component CSN3	component CSN3 of COP9 signalosome complex (original description: none)	Protein homeostasis	Protein homeostasis	#N/A	0.587141	6.60999	0.000304387		Bv_005920_apoc.t1	1.12445	6.60999	1.18973e-11		Bv_005920_apoc.t1	0.537142	6.60999	0.0028041	Bv_005920_apoc.t1	64.5733	73.4034	65.5854	77.9963	75.9129	78.6961	150.641	144.956	145.764	#N/A
Bv9_220720_ahxi.t1	not assigned.annotated	Nitrate regulatory gene2 protein OS=Arabidopsis thaliana (sp|q93yu8|nrg2_arath : 181.0)	Not assigned	Not assigned	AT1G52320.5	0.775022	4.74077	0.000432767		Bv9_220720_ahxi.t1	0.662391	4.74077	0.000823298		Bv9_220720_ahxi.t1	-0.112895	4.74077	0.691534	Bv9_220720_ahxi.t1	29.1182	31.4659	29.9687	22.7566	21.7425	21.4003	56.696	50.2389	35.7522	AT1G52320.5
Bv5_100510_ttjr.t1	Cytoskeleton organisation.microtubular network.alpha-beta-Tubulin heterodimer.component beta-Tubulin	component beta-Tubulin of alpha-beta-Tubulin heterodimer (original description: none)	Cytoskeleton organisation	Cytoskeleton organisation	AT1G75780.1	-0.272426	4.83661	0.524175		Bv5_100510_ttjr.t1	1.81435	4.83661	0.000371771		Bv5_100510_ttjr.t1	2.08311	4.83661	2.91872e-05	Bv5_100510_ttjr.t1	3.32105	4.77264	3.70509	12.906	11.2517	16.2234	15.9826	9.1461	16.9595	AT1G75780.1
Bv4_097630_twaa.t1	Vesicle trafficking.endomembrane trafficking.ESCRT (Endosomal Sorting Complex Required for Transport) complexes.ESCRT-III complex.associated component VPS60	VPS60 associated protein of ESCRT-III complex (original description: none)	Vesicle trafficking	Vesicle trafficking	#N/A	0.0254652	6.28516	0.911038		Bv4_097630_twaa.t1	-0.258803	6.28516	0.175284		Bv4_097630_twaa.t1	-0.284234	6.28516	0.148314	Bv4_097630_twaa.t1	116.074	116.274	128.685	80.3926	73.1166	79.725	100.776	112.494	86.9382	#N/A
Bv6_130240_joms.t1	Multi-process regulation.Rop-GTPase regulatory system.small GTPase (ROP)	small GTPase (ROP) (original description: none)	Multi-process regulation	Multi-process regulation	AT2G17800.2	0.0920951	6.30952	0.653337		Bv6_130240_joms.t1	0.367014	6.30952	0.0433807		Bv6_130240_joms.t1	0.274846	6.30952	0.152628	Bv6_130240_joms.t1	65.4388	61.9383	67.2601	64.4281	58.608	62.3919	79.5009	78.9769	90.9196	AT2G17800.2
Bv2_033490_atjx.t1	Protein homeostasis.ubiquitin-proteasome system.ubiquitin-fold protein deconjugation.RUB deconjugation of neddylated cullin.COP9 signalosome complex.component CSN5	component CSN5 of COP9 signalosome complex (original description: none)	Protein homeostasis	Protein homeostasis	AT1G22920.1	-0.102484	6.25096	0.564445		Bv2_033490_atjx.t1	0.0277429	6.25096	0.879702		Bv2_033490_atjx.t1	0.130223	6.25096	0.45968	Bv2_033490_atjx.t1	91.3732	93.5068	104.123	85.745	83.3985	79.8822	88.367	102.034	102.394	AT1G22920.1
Bv_015080_aqrp.t1	Protein homeostasis.ubiquitin-proteasome system.26S proteasome.20S core particle.alpha-type components.component alpha type-6	component alpha type-6 of 26S proteasome (original description: none)	Protein homeostasis	Protein homeostasis	AT5G42790.1	0.296225	7.17959	0.102071		Bv_015080_aqrp.t1	0.548457	7.17959	0.00231272		Bv_015080_aqrp.t1	0.252181	7.17959	0.174706	Bv_015080_aqrp.t1	133.932	129.758	135.29	140.248	120.787	113.584	235.608	179.114	165.002	AT5G42790.1
Bv5_116440_fwsd.t1	not assigned.annotated	Pentatricopeptide repeat-containing protein At5g06540 OS=Arabidopsis thaliana (sp|q9fg16|pp367_arath : 404.0)	Not assigned	Not assigned	#N/A	-0.49663	2.15823	0.607447		Bv5_116440_fwsd.t1	-1.04373	2.15823	0.134124		Bv5_116440_fwsd.t1	-0.542742	2.15823	0.405286	Bv5_116440_fwsd.t1	5.57465	5.5155	4.04676	1.95414	2.75424	3.36856	2.84078	1.94063	2.32447	#N/A
Bv4_076590_spug.t1	not assigned.annotated	Protein DEHYDRATION-INDUCED 19 homolog 3 OS=Arabidopsis thaliana (sp|q84j70|di193_arath : 249.0)	Not assigned	Not assigned	#N/A	0.0938521	6.49598	0.630019		Bv4_076590_spug.t1	0.527324	6.49598	0.00361285		Bv4_076590_spug.t1	0.433383	6.49598	0.0210887	Bv4_076590_spug.t1	72.4018	79.0764	66.3212	74.9469	80.0804	76.5106	105.934	107.624	98.6647	#N/A
Bv8_185400_fwpc.t1	not assigned.annotated	Plastid-lipid-associated protein, chloroplastic OS=Citrus unshiu (sp|q9zwq8|pap_citun : 375.0)	Not assigned	Not assigned	#N/A	-0.326882	9.40849	0.159272		Bv8_185400_fwpc.t1	-0.545406	9.40849	0.0185938		Bv8_185400_fwpc.t1	-0.218515	9.40849	0.345334	Bv8_185400_fwpc.t1	1245.49	1063.45	1113.09	784.871	872.918	659.538	783.439	699.036	842.094	#N/A
Bv9_215890_kynh.t1	Enzyme classification.EC_3 hydrolases.EC_3.5 hydrolase acting on carbon-nitrogen bond, other than peptide bond	Enzyme classification.EC_3 hydrolases.EC_3.5 hydrolase acting on carbon-nitrogen bond, other than peptide bond(50.3.5 : 329.1) (original description: none)	Enzyme classification	Enzyme classification	#N/A	-0.0971354	6.72159	0.578324		Bv9_215890_kynh.t1	0.233788	6.72159	0.174714		Bv9_215890_kynh.t1	0.330904	6.72159	0.0576295	Bv9_215890_kynh.t1	180.517	148.442	165.628	169.766	161.462	158.585	199.327	200.067	178.886	#N/A
Bv9_205530_pjcz.t1	Cellular respiration.glycolysis.methylglyoxal degradation.lactoyl-glutathione lyase (GLX1)	lactoyl-glutathione lyase (GLX1) (original description: none)	Cellular respiration	Cellular respiration	#N/A	-0.157373	7.89313	0.415997		Bv9_205530_pjcz.t1	0.0876682	7.89313	0.650653		Bv9_205530_pjcz.t1	0.245034	7.89313	0.205871	Bv9_205530_pjcz.t1	163.065	163.792	180.844	140.831	162.58	169.114	136.795	186.02	212.944	#N/A
Bv1_020060_nyhr.t1	RNA processing.tRNA modification.thiolation.CTU1-URM1 pathway.sulfur carrier protein (URM1)	CTU1-URM1 pathway sulfur carrier protein (URM1) (original description: none)	RNA processing	RNA processing	#N/A	-0.524859	6.66597	0.00527413		Bv1_020060_nyhr.t1	-0.50208	6.66597	0.00661803		Bv1_020060_nyhr.t1	0.0228247	6.66597	0.916209	Bv1_020060_nyhr.t1	190.986	210.435	189.588	177.703	153.349	142.362	178.943	122.266	113.068	#N/A
Bv4_087910_foda.t1	Solute transport.carrier-mediated transport.fatty acid transporter (FAX)	fatty acid transporter (FAX) (original description: none)	Solute transport	Solute transport	#N/A	1.63716	5.60084	1.13427e-06		Bv4_087910_foda.t1	-0.779894	5.60084	0.00309897		Bv4_087910_foda.t1	-2.4169	5.60084	1.88485e-14	Bv4_087910_foda.t1	73.8533	82.2231	94.021	5.77442	14.374	16.3179	44.857	51.3814	48.3927	#N/A
Bv2_046510_wxwo.t1	not assigned.annotated	Binding partner of ACD11 1 OS=Arabidopsis thaliana (sp|q9lfd5|bpa1_arath : 112.0)	Not assigned	Not assigned	#N/A	0.213642	6.71239	0.275503		Bv2_046510_wxwo.t1	0.539104	6.71239	0.00531629		Bv2_046510_wxwo.t1	0.325395	6.71239	0.105242	Bv2_046510_wxwo.t1	113.357	90.7838	89.8943	118.241	89.7884	82.8405	137.882	146.715	140.263	#N/A
Bv5_105770_cjox.t1	not assigned.annotated	Vesicle transport protein GOT1 OS=Arabidopsis thaliana (sp|q6nmm1|got1_arath : 195.0)	Not assigned	Not assigned	#N/A	-0.100004	5.36845	0.714801		Bv5_105770_cjox.t1	-0.500168	5.36845	0.0482122		Bv5_105770_cjox.t1	-0.400001	5.36845	0.133188	Bv5_105770_cjox.t1	55.6706	51.8423	53.2357	33.3715	32.2812	30.1884	43.03	31.4108	38.2491	#N/A
Bv3_055190_dqde.t1	not assigned.not annotated	no hits & (original description: none)	Not assigned not annotated	Not assigned not annotated	#N/A	2.26519	7.48486	9.45328e-27		Bv3_055190_dqde.t1	2.22319	7.48486	2.12819e-27		Bv3_055190_dqde.t1	-0.0423068	7.48486	0.899476	Bv3_055190_dqde.t1	53.3494	56.7108	56.0395	41.3737	43.9761	41.563	237.884	250.393	282.909	#N/A
Bv9_202720_pgxe.t1	not assigned.not annotated	no hits & (original description: none)	Not assigned not annotated	Not assigned not annotated	#N/A	-0.652697	5.30754	0.00016795		Bv9_202720_pgxe.t1	0.211571	5.30754	0.259709		Bv9_202720_pgxe.t1	0.864209	5.30754	1.21713e-06	Bv9_202720_pgxe.t1	43.2288	47.5664	44.5773	68.8919	64.3423	61.0648	54.7083	40.6914	60.3417	#N/A
Bv3_052560_eytp.t1	Cell cycle organisation.organelle division.plastid division.ARC5-recruitment factor (PDV)	PDV plastid division ARC5-recruitment factor (original description: none)	Cell cycle organisation	Cell cycle organisation	#N/A	-0.463109	4.01447	0.169012		Bv3_052560_eytp.t1	-0.372811	4.01447	0.223415		Bv3_052560_eytp.t1	0.0906178	4.01447	0.853789	Bv3_052560_eytp.t1	20.5992	17.0981	22.0793	15.3768	20.4569	14.2963	11.6386	10.2732	23.8636	#N/A
Bv4_072400_zmth.t1	Solute transport.carrier-mediated transport.solute transporter (MTCC)	solute transporter (MTCC) (original description: none)	Solute transport	Solute transport	AT5G13490.1	-0.848825	9.74463	1.70105e-05		Bv4_072400_zmth.t1	0.8161	9.74463	4.23703e-05		Bv4_072400_zmth.t1	1.66491	9.74463	1.47039e-16	Bv4_072400_zmth.t1	468.933	373.934	603.044	906.539	1256.77	1422.78	695.759	782.237	1044.12	AT5G13490.1
Bv_008480_ntna.t1	RNA biosynthesis.transcriptional regulation.transcription factor (C3H-ZF)	C3H zinc finger transcription factor (original description: none)	RNA biosynthesis	RNA biosynthesis	#N/A	-0.275847	5.59576	0.184278		Bv_008480_ntna.t1	-0.160034	5.59576	0.442309		Bv_008480_ntna.t1	0.115854	5.59576	0.593369	Bv_008480_ntna.t1	65.1509	67.4119	58.3476	61.6347	52.4414	48.9592	46.5543	71.6328	51.8838	#N/A
Bv9_213710_ztxf.t1	not assigned.not annotated	no hits & (original description: none)	Not assigned not annotated	Not assigned not annotated	#N/A	-0.0467664	7.7045	0.787559		Bv9_213710_ztxf.t1	-0.334003	7.7045	0.0367556		Bv9_213710_ztxf.t1	-0.287218	7.7045	0.0756487	Bv9_213710_ztxf.t1	306.117	313.562	302.444	219.639	202.555	173.533	228.151	275.66	224.309	#N/A
Bv5_117050_hsxn.t1	Solute transport.carrier-mediated transport.DMT superfamily.NST-TPT group.nucleotide sugar transporter (URGT/UXT)	nucleotide sugar transporter (URGT/UXT) (original description: none)	Solute transport	Solute transport	AT4G09810.1	0.452216	3.63242	0.557589		Bv5_117050_hsxn.t1	0.309545	3.63242	0.711377		Bv5_117050_hsxn.t1	-0.143606	3.63242	1	Bv5_117050_hsxn.t1	5.74883	2.97417	4.47644	2.97134	3.92619	2.47826	6.43649	5.56549	4.34758	AT4G09810.1
Bv8_201530_ezrh.t1	not assigned.not annotated	no hits & (original description: none)	Not assigned not annotated	Not assigned not annotated	#N/A	0.0609752	7.70382	0.809112		Bv8_201530_ezrh.t1	0.95609	7.70382	0.000124927		Bv8_201530_ezrh.t1	0.895042	7.70382	0.000355651	Bv8_201530_ezrh.t1	135.114	137.813	149.24	220.865	204.218	193.63	286.418	268.768	258.759	#N/A
Bv7_161240_rdgo.t1	Protein modification.acetylation.NatB N-terminal acetylase complex.catalytic component NAA20	catalytic component NAA20 of NatB N-terminal acetylase complex (original description: none)	Protein modification	Protein modification	#N/A	-1.78045	6.46597	1.04368e-24		Bv7_161240_rdgo.t1	0.461373	6.46597	0.027425		Bv7_161240_rdgo.t1	2.2417	6.46597	5.48315e-35	Bv7_161240_rdgo.t1	43.0998	44.4363	48.5745	174.478	162.159	171.168	65.0098	59.821	61.4872	#N/A
Bv4_090610_tmhx.t1	Secondary metabolism.terpenoids.mevalonate pathway.acetyl-CoA C-acyltransferase	acetyl-CoA C-acyltransferase (original description: none)	Secondary metabolism	Secondary metabolism	#N/A	-0.626868	6.04074	0.00282487		Bv4_090610_tmhx.t1	-0.789909	6.04074	4.80417e-05		Bv4_090610_tmhx.t1	-0.162846	6.04074	0.403221	Bv4_090610_tmhx.t1	75.7211	78.6157	86.1515	66.523	56.6971	46.0859	49.2134	50.2149	38.7359	#N/A
Bv9_214590_sria.t1	not assigned.annotated	Translocon-associated protein subunit alpha OS=Arabidopsis thaliana (sp|p45434|ssra_arath : 268.0)	Not assigned	Not assigned	#N/A	-0.399879	7.79208	0.0393756		Bv9_214590_sria.t1	0.44766	7.79208	0.0226864		Bv9_214590_sria.t1	0.84751	7.79208	1.62708e-05	Bv9_214590_sria.t1	183.593	170.12	208.074	241.807	262.112	289.845	240.097	186.964	330.368	#N/A
Bv8_191650_oceq.t1	DNA damage response.nucleotide excision repair (NER).multi-functional TFIIh complex.CAK kinase module.scaffolding subunit TFB3	scaffolding subunit TFB3 of CAK kinase module (original description: none)	DNA damage response	DNA damage response	#N/A	1.91606	5.49121	5.39211e-26		Bv8_191650_oceq.t1	1.69743	5.49121	6.07688e-24		Bv8_191650_oceq.t1	-0.218946	5.49121	0.334496	Bv8_191650_oceq.t1	43.4297	41.8652	57.5113	29.7642	30.2196	36.4889	163.706	130.634	165.943	#N/A
Bv5_120050_qihp.t1	not assigned.annotated	Stem-specific protein TSJT1 OS=Nicotiana tabacum (sp|p24805|tsjt1_tobac : 112.0)	Not assigned	Not assigned	#N/A	0.0656145	7.7939	0.736929		Bv5_120050_qihp.t1	-0.211938	7.7939	0.257428		Bv5_120050_qihp.t1	-0.277542	7.7939	0.143493	Bv5_120050_qihp.t1	320.952	312.644	341.259	227.368	211.365	194.843	289.032	276.516	270.474	#N/A
Bv6_154580_damj.t1	not assigned.annotated	Hypersensitive-induced response protein 2 OS=Arabidopsis thaliana (sp|q9car7|hir2_arath : 488.0)	Not assigned	Not assigned	#N/A	0.0936916	7.37609	0.736105		Bv6_154580_damj.t1	-0.147502	7.37609	0.583761		Bv6_154580_damj.t1	-0.241186	7.37609	0.372724	Bv6_154580_damj.t1	289.487	321.831	275.881	201.039	204.259	185.628	230.541	361.197	208.885	#N/A
Bv2_044700_hqix.t1	Nutrient uptake.iron uptake.iron storage.non-haem ferritin	non-haem ferritin (original description: none)	Nutrient uptake	Nutrient uptake	#N/A	0.319934	8.23277	0.50647		Bv2_044700_hqix.t1	-1.74626	8.23277	0.000306835		Bv2_044700_hqix.t1	-2.0661	8.23277	2.55817e-05	Bv2_044700_hqix.t1	319.463	520.373	702.653	71.4948	99.0274	117.144	146.597	152.396	157.11	#N/A
Bv6_129090_pqts.t1	Cellular respiration.oxidative phosphorylation.NADH dehydrogenase complex.non-core components.carbonic anhydrase component	carbonic anhydrase non-core component of NADH dehydrogenase (original description: none)	Cellular respiration	Cellular respiration	#N/A	-0.58203	7.92862	0.000330655		Bv6_129090_pqts.t1	0.345081	7.92862	0.0378344		Bv6_129090_pqts.t1	0.927089	7.92862	1.69104e-08	Bv6_129090_pqts.t1	179.385	172.44	219.944	271.261	285.533	297.764	224.778	247.188	249.627	#N/A
Bv9_214720_jjkq.t1	not assigned.annotated	Pentatricopeptide repeat-containing protein At1g11290, chloroplastic OS=Arabidopsis thaliana (sp|q3e6q1|ppr32_arath : 413.0)	Not assigned	Not assigned	#N/A	0.065304	2.70321	1		Bv9_214720_jjkq.t1	-3.53382	2.70321	7.72335e-19		Bv9_214720_jjkq.t1	-3.5917	2.70321	3.07927e-16	Bv9_214720_jjkq.t1	28.5306	27.7955	32.385	1.5686	2.14177	1.77957	3.99677	1.58577	1.68921	#N/A
Bv2_043720_oenn.t1	not assigned.not annotated	no hits & (original description: none)	Not assigned not annotated	Not assigned not annotated	#N/A	0.143395	6.91211	0.409557		Bv2_043720_oenn.t1	0.654727	6.91211	0.000141332		Bv2_043720_oenn.t1	0.511259	6.91211	0.00425127	Bv2_043720_oenn.t1	100.79	99.7978	111.571	115.796	113.879	120.412	164.315	158.711	165.244	#N/A
Bv2_042990_hfsd.t1	not assigned.not annotated	no hits & (original description: none)	Not assigned not annotated	Not assigned not annotated	#N/A	-0.24435	4.11062	1		Bv2_042990_hfsd.t1	-0.314737	4.11062	1		Bv2_042990_hfsd.t1	-0.0674904	4.11062	1	Bv2_042990_hfsd.t1	1.90707	1.47994	1.5957	0.944476	1.66398	1.11809	0.334442	1.80947	1.76687	#N/A
Bv7_170750_kjpj.t1	Vesicle trafficking.SNARE target membrane recognition and fusion complexes.R-type SNARE longin components.VAMP7-group component	VAMP7-type R-type SNARE longin protein (original description: none)	Vesicle trafficking	Vesicle trafficking	#N/A	0.682776	6.22204	0.00237201		Bv7_170750_kjpj.t1	0.0163899	6.22204	0.977942		Bv7_170750_kjpj.t1	-0.666394	6.22204	0.00261984	Bv7_170750_kjpj.t1	83.7375	93.3278	79.259	47.7395	43.515	35.9205	88.3426	86.7849	82.5393	#N/A
Bv1_017020_mroz.t1	Nucleotide metabolism.purines.catabolism.S-allantoin synthase (TTL)	S-allantoin synthase (TTL) (original description: none)	Nucleotide metabolism	Nucleotide metabolism	#N/A	0.750266	5.65716	8.8508e-06		Bv1_017020_mroz.t1	0.295081	5.65716	0.052653		Bv1_017020_mroz.t1	-0.455237	5.65716	0.00887583	Bv1_017020_mroz.t1	82.7928	76.2387	81.5202	42.3974	49.6966	45.8977	111.08	94.2999	88.0111	#N/A
Bv4_088560_wgoh.t1	not assigned.not annotated	no hits & (original description: none)	Not assigned not annotated	Not assigned not annotated	#N/A	-1.51555	6.61139	4.98538e-08		Bv4_088560_wgoh.t1	-0.770906	6.61139	0.00666934		Bv4_088560_wgoh.t1	0.744868	6.61139	0.00459695	Bv4_088560_wgoh.t1	74.1596	69.737	68.1002	77.8602	98.906	102.206	32.3948	25.0688	65.1382	#N/A
Bv2_026080_yrna.t1	not assigned.annotated	GTP-binding protein At2g22870 OS=Arabidopsis thaliana (sp|o81004|y2287_arath : 389.0)	Not assigned	Not assigned	#N/A	-1.2006	4.86407	1.77115e-09		Bv2_026080_yrna.t1	-1.47714	4.86407	1.0862e-15		Bv2_026080_yrna.t1	-0.276074	4.86407	0.101701	Bv2_026080_yrna.t1	80.2891	91.4642	73.3595	52.9252	53.3547	53.0082	32.255	28.0497	26.9681	#N/A
Bv9_203780_cfeg.t2	DNA damage response.nucleotide excision repair (NER).multi-functional TFIIh complex.core module.subunit TFB1	subunit TFB1 of multifunctional TFIIh complex (original description: none)	DNA damage response	DNA damage response	#N/A	-0.554708	4.18308	0.0223702		Bv9_203780_cfeg.t2	0.66289	4.18308	0.0137981		Bv9_203780_cfeg.t2	1.21711	4.18308	2.77125e-06	Bv9_203780_cfeg.t2	15.9563	16.4636	14.1011	31.4731	26.9871	27.1252	27.5906	20.6307	25.2062	#N/A
Bv3_063100_srwc.t1	Phytohormone action.auxin.transport.polar auxin transport.auxin transporter (PIN)	auxin transporter (PIN) (original description: none)	Phytohormone action	Phytohormone action	AT1G73590.1	-0.615477	3.0035	0.589463		Bv3_063100_srwc.t1	-0.17732	3.0035	1		Bv3_063100_srwc.t1	0.439519	3.0035	0.589463	Bv3_063100_srwc.t1	2.82114	1.03579	2.34966	2.32292	2.50184	1.91975	1.84815	1.28195	2.28101	AT1G73590.1
Bv1_004190_pnzx.t1	Cell cycle organisation.cytokinesis.phragmoplast disassembly.NACK-PQR signalling pathway.MAP-kinase (NRK/MPK)	MAP-kinase (NRK/MPK) (original description: none)	Cell cycle organisation	Cell cycle organisation	#N/A	1.25545	5.78591	7.41272e-05		Bv1_004190_pnzx.t1	0.818339	5.78591	0.00717001		Bv1_004190_pnzx.t1	-0.43731	5.78591	0.191181	Bv1_004190_pnzx.t1	45.0003	42.174	58.9532	29.9659	27.4271	27.4708	75.7142	72.4921	107.226	#N/A
Bv5_117690_arcy.t1	RNA processing.mRNA modification.adenosine N6-methylation.adenosine N6-methyltransferase complex.regulatory component FIP37	regulatory component FIP37 of adenosine N6-methyltransferase complex (original description: none)	RNA processing	RNA processing	#N/A	0.496661	5.88528	0.00485488		Bv5_117690_arcy.t1	0.0129082	5.88528	0.968867		Bv5_117690_arcy.t1	-0.483759	5.88528	0.00552516	Bv5_117690_arcy.t1	77.9064	83.2916	78.4792	47.9072	42.7657	44.1753	89.8662	72.9997	77.3947	#N/A
Bv5_123610_jppx.t1	Cell cycle organisation.DNA replication.elongation.single-stranded-DNA binding RPA complex.component RPA1	component RPA1 of single-stranded-DNA binding RPA complex (original description: none)	Cell cycle organisation	Cell cycle organisation	#N/A	-2.35368	3.47689	0.000108455		Bv5_123610_jppx.t1	-0.695895	3.47689	0.339622		Bv5_123610_jppx.t1	1.66074	3.47689	0.0035009	Bv5_123610_jppx.t1	2.97361	2.62433	8.02884	6.39156	9.54955	18.4723	2.99963	2.84012	2.37708	#N/A
Bv1_006350_hdmy.t1	RNA biosynthesis.RNA polymerase II-dependent transcription.transcription initiation.TFIIf basal transcription factor heterodimer.subunit beta	subunit beta of TFIIf basal transcription factor complex (original description: none)	RNA biosynthesis	RNA biosynthesis	#N/A	0.110557	6.78168	0.576094		Bv1_006350_hdmy.t1	1.00658	6.78168	4.22829e-07		Bv1_006350_hdmy.t1	0.895918	6.78168	1.00693e-05	Bv1_006350_hdmy.t1	100.699	99.4037	98.0057	167.383	141.956	128.483	197.651	198.932	198.819	#N/A
Bv7_175090_shrq.t1	Lipid metabolism.fatty acid biosynthesis.mitochondrial fatty acid synthase (mtFAS) system.malonyl-CoA:ACP transacylase	malonyl-CoA:ACP transacylase (original description: none)	Lipid metabolism	Lipid metabolism	AT2G30200.1	-0.397101	6.43805	0.0352354		Bv7_175090_shrq.t1	0.511449	6.43805	0.010298		Bv7_175090_shrq.t1	0.908453	6.43805	3.27047e-06	Bv7_175090_shrq.t1	63.9844	51.6952	73.7848	89.8434	92.6833	97.3883	98.0684	80.6813	89.493	AT2G30200.1
Bv2_046040_rwoo.t1	Redox homeostasis.hydrogen peroxide removal.ascorbate-glutathione cycle.dehydroascorbate reductase (DHAR)	dehydroascorbate reductase (DHAR) (original description: none)	Redox homeostasis	Redox homeostasis	#N/A	0.236478	9.27683	0.288487		Bv2_046040_rwoo.t1	-0.307996	9.27683	0.162211		Bv2_046040_rwoo.t1	-0.544467	9.27683	0.0141376	Bv2_046040_rwoo.t1	898.418	657.418	670.102	317.407	418.508	459.476	559.607	612.971	614.089	#N/A
Bv4_094940_rnyr.t1	Protein homeostasis.ubiquitin-proteasome system.ubiquitin-fold protein conjugation.ubiquitin conjugation (ubiquitylation).ubiquitin-ligase E3 activities.RING-domain E3 ligase activities.RING-H2-class E3 ligase	RING-H2-class E3 ligase (original description: none)	Protein homeostasis	Protein homeostasis	#N/A	0.810127	4.71217	0.000365995		Bv4_094940_rnyr.t1	-0.419785	4.71217	0.0161632		Bv4_094940_rnyr.t1	-1.2298	4.71217	4.40999e-09	Bv4_094940_rnyr.t1	57.861	59.1191	54.7527	21.6509	20.026	15.7819	39.1432	39.6501	48.7118	#N/A
Bv8_195970_ajyh.t1	not assigned.not annotated	no hits & (original description: none)	Not assigned not annotated	Not assigned not annotated	#N/A	0.0811415	8.61252	0.679144		Bv8_195970_ajyh.t1	0.744134	8.61252	0.000154967		Bv8_195970_ajyh.t1	0.662967	8.61252	0.000803142	Bv8_195970_ajyh.t1	355.148	334.467	335.039	536.315	412.722	334.424	734.782	477.869	489.848	#N/A
Bv3_051700_sqdj.t1	not assigned.annotated	Protein WHATS THIS FACTOR 1 homolog OS=Arabidopsis thaliana (sp|a0mfs5|wtf1_arath : 145.0)	Not assigned	Not assigned	#N/A	-2.55791	4.22052	1.15438e-19		Bv3_051700_sqdj.t1	-1.60755	4.22052	4.63066e-07		Bv3_051700_sqdj.t1	0.952158	4.22052	1.24413e-05	Bv3_051700_sqdj.t1	24.9444	25.544	23.3001	39.5838	35.9221	37.1976	8.68033	9.26759	5.8699	#N/A
Bv6_140600_asmn.t1	not assigned.not annotated	no hits & (original description: none)	Not assigned not annotated	Not assigned not annotated	#N/A	-0.0480633	5.87249	0.848946		Bv6_140600_asmn.t1	-2.02802	5.87249	2.00936e-42		Bv6_140600_asmn.t1	-1.97969	5.87249	2.22024e-37	Bv6_140600_asmn.t1	233.052	259.122	241.638	47.4055	48.6843	50.0813	56.2467	68.6206	53.8098	#N/A
Bv2_038140_gczg.t1	Cellular respiration.glycolysis.cytosolic glycolysis.phosphoglycerate kinase	phosphoglycerate kinase (original description: none)	Cellular respiration	Cellular respiration	#N/A	-1.00325	9.61841	0.000113822		Bv2_038140_gczg.t1	0.44421	9.61841	0.0872183		Bv2_038140_gczg.t1	1.44746	9.61841	3.65015e-08	Bv2_038140_gczg.t1	705.091	262.87	762.708	864.857	1262.36	1557.67	535.534	1013.14	799.18	#N/A
Bv1_003860_rchm.t1	Lipid metabolism.sphingolipid biosynthesis.delta-8 sphingolipid desaturase	delta-8 sphingolipid desaturase (original description: none)	Lipid metabolism	Lipid metabolism	#N/A	0.711348	6.19337	0.0435554		Bv1_003860_rchm.t1	-0.119657	6.19337	0.733223		Bv1_003860_rchm.t1	-0.830994	6.19337	0.0185177	Bv1_003860_rchm.t1	90.0512	97.8942	150.482	59.9388	44.8889	45.0846	36.5488	85.0228	185.709	#N/A
Bv6_141100_yout.t1	Photosynthesis.CAM/C4 photosynthesis.phosphoenolpyruvate (PEP) carboxylase activity.PEP carboxylase	PEP carboxylase (original description: none)	Photosynthesis	C4	#N/A	1.51208	7.38129	0.0369609		Bv6_141100_yout.t1	0.766412	7.38129	0.259788		Bv6_141100_yout.t1	-0.746537	7.38129	0.370691	Bv6_141100_yout.t1	15.9148	9.12409	6.9596	1.34029	3.35918	10.0062	16.0959	15.783	22.3325	#N/A
Bv6_134600_gdoe.t1	Protein modification.phosphorylation.CAMK protein kinase superfamily.SNF1-related protein kinase (SnRK2)	SNF1-related protein kinase (SnRK2) (original description: none)	Protein modification	Protein modification	#N/A	0.425166	6.88514	0.0304461		Bv6_134600_gdoe.t1	0.68211	6.88514	0.000465833		Bv6_134600_gdoe.t1	0.256894	6.88514	0.20077	Bv6_134600_gdoe.t1	161.76	159.069	157.938	137.626	144.505	167.152	248.439	227.846	285.57	#N/A
Bv1_016890_iiqe.t1	Protein biosynthesis.organelle machinery.plastidial ribosome.large ribosomal subunit proteome.component psRPL3	component psRPL3 of large ribosomal subunit proteome (original description: none)	Protein biosynthesis	Protein biosynthesis	#N/A	-1.44764	8.7016	1.24405e-05		Bv1_016890_iiqe.t1	0.0302393	8.7016	0.929901		Bv1_016890_iiqe.t1	1.47788	8.7016	8.5124e-06	Bv1_016890_iiqe.t1	289.184	365.839	344.11	799.179	691.678	702.359	358.537	358.691	297.772	#N/A
Bv7_162970_omze.t1	not assigned.not annotated	no hits & (original description: none)	Not assigned not annotated	Not assigned not annotated	#N/A	0.244306	4.48188	0.384709		Bv7_162970_omze.t1	-0.703162	4.48188	0.000709717		Bv7_162970_omze.t1	-0.947169	4.48188	3.67434e-05	Bv7_162970_omze.t1	47.4022	35.7513	46.5122	18.2454	19.9548	14.5865	23.3389	25.8664	29.8142	#N/A
Bv3_061940_duua.t1	Lipid metabolism.glycerolipid biosynthesis.phosphatidate.endoplasmic reticulum phosphatidate biosynthesis.NAD-dependent glycerol-3-phosphate dehydrogenase	NAD-dependent glycerol-3-phosphate dehydrogenase (original description: none)	Lipid metabolism	Lipid metabolism	#N/A	0.586831	5.09339	0.162968		Bv3_061940_duua.t1	-3.16548	5.09339	1.21037e-22		Bv3_061940_duua.t1	-3.75146	5.09339	8.97024e-27	Bv3_061940_duua.t1	200.718	139.864	238.435	14.582	8.72126	10.2779	28.1691	19.9654	15.6508	#N/A
Bv7_171270_mgfh.t1	Protein homeostasis.protein quality control.cytosolic Hsp70 chaperone system.co-chaperone (Hsp40)	co-chaperone (Hsp40) (original description: none)	Protein homeostasis	Protein homeostasis	AT3G44110.1	0.59293	8.79645	0.0863917		Bv7_171270_mgfh.t1	0.64005	8.79645	0.0638157		Bv7_171270_mgfh.t1	0.0471008	8.79645	0.89439	Bv7_171270_mgfh.t1	351.155	364.478	453.905	339.363	286.885	324.644	253.117	423.169	1117.25	AT3G44110.1
Bv6_137090_ugit.t1	Enzyme classification.EC_3 hydrolases.EC_3.2 glycosylase	Class V chitinase OS=Arabidopsis thaliana (sp|o81862|chic_arath : 296.0) & Enzyme classification.EC_3 hydrolases.EC_3.2 glycosylase(50.3.2 : 122.1) (original description: none)	Enzyme classification	Enzyme classification	#N/A	0.0228319	3.59648	1		Bv6_137090_ugit.t1	3.04244	3.59648	0.00423319		Bv6_137090_ugit.t1	3.01259	3.59648	0.0046637	Bv6_137090_ugit.t1	1.95513	1.42358	4.08546	7.13261	19.9477	22.0733	22.2818	24.7873	16.9	#N/A
Bv7_166760_skqk.t1	not assigned.not annotated	no hits & (original description: none)	Not assigned not annotated	Not assigned not annotated	#N/A	-0.0821529	6.16752	0.636729		Bv7_166760_skqk.t1	-0.0752079	6.16752	0.666145		Bv7_166760_skqk.t1	0.00695529	6.16752	1	Bv7_166760_skqk.t1	119.386	117.21	100.27	97.7583	91.0308	77.9539	100.158	113.265	104.493	#N/A
Bv2_029520_jxqe.t1	not assigned.not annotated	no hits & (original description: none)	Not assigned not annotated	Not assigned not annotated	#N/A	-0.802779	5.48891	0.000347466		Bv2_029520_jxqe.t1	0.423564	5.48891	0.0890484		Bv2_029520_jxqe.t1	1.22619	5.48891	1.69389e-07	Bv2_029520_jxqe.t1	41.478	36.2628	21.9265	62.6026	57.3256	64.0166	51.3749	50.483	31.3411	#N/A
Bv9_224180_fmcp.t1	Cell cycle organisation.cell cycle control.cyclin-dependent regulation.cyclin activities.cyclin (CYCD)	cyclin (CYCD) (original description: none)	Cell cycle organisation	Cell cycle organisation	AT4G34160.1	-0.65706	4.72941	0.272362		Bv9_224180_fmcp.t1	0.231582	4.72941	0.876003		Bv9_224180_fmcp.t1	0.888041	4.72941	0.153265	Bv9_224180_fmcp.t1	8.03179	3.00457	2.89495	3.08312	7.55026	9.8546	5.16544	4.30409	6.83191	AT4G34160.1
Bv5_108310_xcqg.t1	not assigned.annotated	Phytochrome-interacting ankyrin-repeat protein 2 OS=Arabidopsis thaliana (sp|q9fnp4|pia2_arath : 207.0)	Not assigned	Not assigned	#N/A	-0.151038	6.52368	0.382174		Bv5_108310_xcqg.t1	0.341024	6.52368	0.0456191		Bv5_108310_xcqg.t1	0.492016	6.52368	0.00467785	Bv5_108310_xcqg.t1	92.9188	102.564	86.684	110.131	111.373	91.277	131.424	104.654	118.791	#N/A
Bv5_101220_gwan.t1	Lipid metabolism.lipid degradation.phospholipase activities.phospholipase D activities.phospholipase D (PLD-beta|gamma)	phospholipase D (PLD-beta|gamma) (original description: none)	Lipid metabolism	Lipid metabolism	AT4G11830.1	1.34584	3.83446	0.00455624		Bv5_101220_gwan.t1	0.148944	3.83446	0.741736		Bv5_101220_gwan.t1	-1.197	3.83446	0.0131164	Bv5_101220_gwan.t1	22.9844	26.3879	31.7646	8.3642	8.80353	10.4565	25.2743	33.5962	30.6425	AT4G11830.1
Bv9_215740_xomy.t1	Solute transport.carrier-mediated transport.solute transporter (MTCC)	solute transporter (MTCC) (original description: none)	Solute transport	Solute transport	#N/A	1.96754	4.51476	4.24672e-08		Bv9_215740_xomy.t1	0.980088	4.51476	0.00163317		Bv9_215740_xomy.t1	-0.987878	4.51476	0.0115327	Bv9_215740_xomy.t1	29.514	20.1165	30.127	10.0454	11.6736	9.76552	41.474	80.1278	36.1115	#N/A
Bv9_223940_etrq.t1	not assigned.annotated	Probable carbohydrate esterase At4g34215 OS=Arabidopsis thaliana (sp|q8l9j9|caes_arath : 290.0)	Not assigned	Not assigned	#N/A	-0.785047	5.27481	0.00328894		Bv9_223940_etrq.t1	0.80507	5.27481	0.00863734		Bv9_223940_etrq.t1	1.58965	5.27481	2.95608e-08	Bv9_223940_etrq.t1	19.8824	13.4937	22.8971	47.3453	42.7918	43.8593	18.1425	54.3266	25.988	#N/A
Bv7_160160_nqkh.t1	Cellular respiration.glycolysis.cytosolic glycolysis.aldolase	aldolase (original description: none)	Cellular respiration	Cellular respiration	AT2G36460.1	-0.939978	8.76078	8.2373e-06		Bv7_160160_nqkh.t1	-0.744699	8.76078	0.000399396		Bv7_160160_nqkh.t1	0.195309	8.76078	0.347244	Bv7_160160_nqkh.t1	469.523	429.217	568.285	376.248	436.534	503.654	254.31	260.907	351.996	AT2G36460.1
Bv4_091030_hhuj.t1	Nucleotide metabolism.pyrimidines.salvage pathway.uridine/cytidine kinase (UCK)	uridine/cytidine kinase (original description: none)	Nucleotide metabolism	Nucleotide metabolism	#N/A	-0.305327	5.24051	0.197716		Bv4_091030_hhuj.t1	-0.518972	5.24051	0.0151737		Bv4_091030_hhuj.t1	-0.213434	5.24051	0.332847	Bv4_091030_hhuj.t1	41.5572	42.9995	46.0143	27.0134	29.2591	32.3167	28.4715	31.4973	30.4909	#N/A
Bv4_091040_cyuu.t1	Cellular respiration.glycolysis.cytosolic glycolysis.aldolase	aldolase (original description: none)	Cellular respiration	Cellular respiration	AT4G26530.2	0.460193	10.1083	0.129145		Bv4_091040_cyuu.t1	1.15898	10.1083	0.000155998		Bv4_091040_cyuu.t1	0.698772	10.1083	0.0218861	Bv4_091040_cyuu.t1	629.089	739.662	823.863	1024.98	900.122	879.345	1763.86	1818.63	1294.64	AT4G26530.2
Bv4_088590_ayme.t1	not assigned.annotated	Uncharacterized protein At2g38710 OS=Arabidopsis thaliana (sp|q9zvj2|amerl_arath : 344.0)	Not assigned	Not assigned	#N/A	-0.795893	6.39029	2.18395e-06		Bv4_088590_ayme.t1	-0.167002	6.39029	0.357454		Bv4_088590_ayme.t1	0.628926	6.39029	0.000163912	Bv4_088590_ayme.t1	66.6479	84.6635	89.492	106.096	93.4048	93.9194	73.2192	73.5383	66.3946	#N/A
Bv4_085240_dsja.t2	Protein modification.phosphorylation.TKL protein kinase superfamily.LRR-VIII protein kinase families.protein kinase (LRR-VIII-1)	protein kinase (LRR-VIII-1) (original description: none)	Protein modification	Protein modification	#N/A	1.59037	3.91125	0.000380853		Bv4_085240_dsja.t2	0.189306	3.91125	0.639368		Bv4_085240_dsja.t2	-1.40131	3.91125	0.00217296	Bv4_085240_dsja.t2	10.4929	10.0107	24.7072	4.41446	4.34548	4.50701	11.8683	20.4979	18.9338	#N/A
Bv6_150850_qrzc.t1	RNA biosynthesis.RNA polymerase II-dependent transcription.RNA polymerase-II phosphorylation/dephosphorylation.group-III phosphatase	RNA polymerase-II phosphatase (original description: none)	RNA biosynthesis	RNA biosynthesis	AT5G11860.3	-0.496167	5.29842	0.00945069		Bv6_150850_qrzc.t1	1.22502	5.29842	1.56228e-07		Bv6_150850_qrzc.t1	1.72062	5.29842	1.97702e-14	Bv6_150850_qrzc.t1	18.9156	25.8228	18.0883	51.702	55.7659	56.2214	54.2252	49.7755	42.4951	AT5G11860.3
Bv2_042360_goyn.t1	RNA biosynthesis.RNA polymerase II-dependent transcription.transcription initiation.TATA box-binding protein (TBP) regulation.NC2 regulator heterodimer.component alpha	component alpha of TATA box-binding protein NC2 regulator complex (original description: none)	RNA biosynthesis	RNA biosynthesis	#N/A	0.487246	5.5642	0.00425277		Bv2_042360_goyn.t1	0.49476	5.5642	0.00200875		Bv2_042360_goyn.t1	0.00741165	5.5642	1	Bv2_042360_goyn.t1	59.1472	63.7788	59.677	55.8417	48.4343	40.3042	86.5671	86.7133	82.6128	#N/A
Bv1_019980_wexc.t1	Solute transport.carrier-mediated transport.DMT superfamily.NST-TPT group.nucleotide sugar transporter (UTR1|5)	nucleotide sugar transporter (UTR1|5) (original description: none)	Solute transport	Solute transport	#N/A	3.39539	5.21286	8.28792e-15		Bv1_019980_wexc.t1	0.690277	5.21286	0.0397008		Bv1_019980_wexc.t1	-2.70539	5.21286	2.47867e-09	Bv1_019980_wexc.t1	36.2706	43.6534	48.9062	7.17802	4.39291	3.72696	89.5843	32.7412	82.8489	#N/A
Bv5_123870_tgrg.t1	Photosynthesis.photophosphorylation.photosystem II.assembly and maintenance.assembly factor (PPL1)	PPL1 protein involved in PS-II assembly (original description: none)	Photosynthesis	Photophosphorylation	#N/A	-0.743601	7.06749	0.00150557		Bv5_123870_tgrg.t1	0.62501	7.06749	0.00986541		Bv5_123870_tgrg.t1	1.36854	7.06749	1.34246e-08	Bv5_123870_tgrg.t1	98.8812	113.553	109.609	230.018	202.362	222.561	169.43	175.347	149.43	#N/A
Bv2_040980_izsm.t1	not assigned.not annotated	no hits & (original description: none)	Not assigned not annotated	Not assigned not annotated	#N/A	-0.0102017	3.31722	1		Bv2_040980_izsm.t1	0.989547	3.31722	0.00777772		Bv2_040980_izsm.t1	0.998433	3.31722	0.0100223	Bv2_040980_izsm.t1	7.95421	7.88445	7.41455	12.7573	11.238	12.908	15.0766	15.0563	16.1286	#N/A
Bv5_102480_emup.t1	not assigned.annotated	Outer envelope pore protein 16, chloroplastic OS=Pisum sativum (sp|q41050|oep16_pea : 194.0)	Not assigned	Not assigned	#N/A	0.916625	8.74675	0.000652264		Bv5_102480_emup.t1	0.0150846	8.74675	0.956253		Bv5_102480_emup.t1	-0.901542	8.74675	0.000798484	Bv5_102480_emup.t1	819.314	704.461	950.732	250.859	357.253	426.978	958.749	794.694	729.859	#N/A
Bv8_193600_hito.t1	Vesicle trafficking.Coat protein II (COPII) coatomer machinery.coat protein complex.scaffolding component Sec13	scaffolding component Sec13 of coat protein complex (original description: none)	Vesicle trafficking	Vesicle trafficking	#N/A	0.448054	6.66514	0.00962281		Bv8_193600_hito.t1	0.121249	6.66514	0.474826		Bv8_193600_hito.t1	-0.326819	6.66514	0.0580571	Bv8_193600_hito.t1	136.376	119.676	163.056	90.3227	86.6379	85.9546	148.747	143.829	159.975	#N/A
Bv6_136750_yirc.t1	not assigned.annotated	14-3-3-like protein GF14 iota OS=Arabidopsis thaliana (sp|q9c5w6|14312_arath : 441.0)	Not assigned	Not assigned	#N/A	0.563658	6.92403	0.128207		Bv6_136750_yirc.t1	0.738196	6.92403	0.0383127		Bv6_136750_yirc.t1	0.174234	6.92403	0.696293	Bv6_136750_yirc.t1	27.7432	23.5842	33.1347	27.3009	23.4482	24.3405	34.3366	62.0493	44.3588	#N/A
[truncated: 9,598 more rows]

## Sheet: Chenopodiaceae
Bvul	MapMan4_name	MapMan4_description	MapMan4_main	MapMan4_own	Gene_ID_Beta_vulgaris	Family_ID_Beta_vulgaris	Ath_ID	Cluster	Hsco_ID	Hsco_Length	Hsco1	Hsco2	Hsco3	Sdi1_ID	Sdi1_Length	Sdi11	Sdi12	Sdi13	Sdi14	Sdi15	Sdi16	Sdi2_ID	Sdi2_Length	Sdi21	Sdi22	Sdi23	Sdi24	Sdi25	Sdi26	Sopp_ID	Sopp_Length	Sopp1	Sopp2	Sopp3	Sopp4	Sopp5	Sopp6	Ssod_ID	Ssod_Length	Ssod1	Ssod2	Ssod3	Ssod4	Ssod5	Ssod6	Ssod7	Ssod8	Ssod9	Sweb_ID
[truncated: 10,513 more rows]
[truncated: 80 more columns]
